# Supplementary material for: Genomic insights into the evolutionary history and diversification of bulb traits in garlic
Source: Genome Biol. 2022 Sep 7;23:188. doi: 10.1186/s13059-022-02756-1 (PMC9450234; doi:10.1186/s13059-022-02756-1)
Supplement: Supplementary file 1 — Additional file 1: Table S1. Basic information for 233 accessions. Table S2. Statistics of variation in 230 garlic accessions from the GBS sequencing. Table S3. Basic information for 84 resequenced accessions. Table S4. Statistics and distribution of SNPs identified from 84 garlic accessions by resequencing. Table S5. Statistics and distribution of small indels identified from 84 garlic accessions by resequencing. Table S6. Divergent genomic regions between CG1 and CG2 (FST > 0.5). Table S7. Genomic region with top 5% θπ ratio. Table S8. Genomic region with top 5% population branch statistic (PBS) values. Table S9. Genomic region with top 5% XP-CLR values. Table S10. Genes located in the sweep region of CG1 and CG2. Table S11. Genes underwent selection in both CG1 and CG2 groups. Table S12. Statistical data for RNA sequencing of bulbs in 81 accessions. Table S13. Statistical analysis for genes associated with bulb traits. Table S14. Statistical data of SNPs in the genic regions of 84 accessions. Table S15. Statistics of overlap ratio for the deleterious mutations between accessions. Table S16. Summary of deleterious mutation burden in 84 accessions. Table S17. Genetic loci associated with clove number in 230 accessions (P < 5.32 ×10−9). Table S18. Differentially expressed genes by comparing the profiling of bulbs whose cloves are before enlargement and under enlarging-growth. Table S19. Differentially expressed genes underwent common selection in CG1 and CG2. Table S20. Primer sequences for constructing the overexpressed vector of Asa6G06199.1. [file 13059_2022_2756_MOESM1_ESM.xlsx]

## Sheet: Table S1
Table S1 Basic information for 233 accessions
Accession ID	Origin	Collected Site	Species	Group	Clean_reads	mapped_reads	mapping_rate (%)	Average_depth	Coverage (%)	clove-weight	clove-number
S1	China	Guizhou	Allium sativum	CG2	54802662	54280490	99.05	14.09	7.34	3.457	9.9
S2	Australia	\	Allium sativum	CG2	51134474	50480982	98.72	12.92	8.24	5.78778	11
S3	Australia	\	Allium sativum	CG2	47664140	47234283	99.1	13.08	6.72	3.86	8.5
S5	China	Tianjin	Allium sativum	CG1	54857778	53951717	98.35	12.93	8.36	2.422	7.625
S7	China	Guizhou	Allium sativum	CG1	46753326	45971273	98.33	13.43	7.25	2.897	7.8
S8	China	Anhui	Allium sativum	CG1	51779724	50899499	98.3	12.23	8.58	3.796	7.7
S9	China	Shandong	Allium sativum	CG1	53832706	52950952	98.36	13.41	8.06	3.732	9
S10	China	Shandong	Allium sativum	CG1	48998136	48222038	98.42	14.05	6.68	5.184	9
S11	China	Shandong	Allium sativum	CG1	42198802	41512383	98.37	12.03	6.92	4.154	7.3
S12	China	Shandong	Allium sativum	CG1	39950874	39256720	98.26	10.84	7.28	4.575	7.7
S13	China	Shandong	Allium sativum	CG1	41464688	40834330	98.48	12.92	5.67	2.869	11.7
S14	China	Shandong	Allium sativum	CG2	43534326	43129630	99.07	11.89	7.02	5.846	12.5
S15	China	Hunan	Allium sativum	CG1	44135468	43385935	98.3	11.29	7.66	3.746	12.5556
S16	China	Shandong	Allium sativum	CG2	38217706	37845830	99.03	10.36	7.21	0.694	14.5
S17	China	Shandong	Allium sativum	CG2	42110078	41748363	99.14	11.44	6.9	0.875	13.1111
S18	China	\	Allium sativum	CG2	40546640	40172984	99.08	11.83	6.14	3.704	13.5
S19	China	Sichuan	Allium sativum	CG1	38135864	37476814	98.27	9.84	7.94	4.199	7.77778
S20	China	Jiangsu	Allium sativum	CG2	40422050	40045339	99.07	9.59	8.47	3.737	12.6
S21	China	Sichuan	Allium sativum	CG1	43967538	43292219	98.46	13.24	6.54	3.43	10.4
S22	China	Hebei	Allium sativum	CG2	43297818	42892986	99.07	11.99	6.67	4.91	13.6
S23	China	Shanxi	Allium sativum	CG2	35482062	35101546	98.93	8.96	8.04	3.527	11.5
S24	China	Gansu	Allium sativum	CG2	35433938	34866352	98.4	10.39	6.86	4.435	8
S25	China	Henan	Allium sativum	CG1	42216520	41481965	98.26	10.85	7.74	1.537	8.2
S26	China	Henan	Allium sativum	CG2	38193234	37796434	98.96	9.95	7.65	2.421	10.5
S27	China	Guizhou	Allium sativum	CG1	35554412	34938226	98.27	10.23	6.9	4.653	10.1
S28	Republic of Korea	\	Allium sativum	CG2	43477994	43007976	98.92	10.81	7.8	4.521	12.5
S29	China	Shanxi	Allium sativum	CG2	38849316	38479829	99.05	11.02	6.65	4.184	13.1
S30	China	Hebei	Allium sativum	CG2	38032188	37639671	98.97	9.01	8.57	5.027	11
S31	China	Shandong	Allium sativum	CG2	38813940	38419526	98.98	11.39	6.72	4.941	12.2
S33	China	Heilongjiang	Allium sativum	CG2	38089094	37692052	98.96	10.53	7.03	5.391	13
S35	China	Hubei	Allium sativum	CG2	38710652	38317176	98.98	10.02	7.83	2.398	10
S36	China	Hubei	Allium sativum	CG2	48952220	48423459	98.92	13.27	6.74	-	-
S37	China	Hubei	Allium sativum	CG2	45807440	45334004	98.97	11.53	7.97	3.658	11.4
S38	China	Xinjiang	Allium sativum	CG1	43105504	42335501	98.21	10.42	8.46	3.731	6.8
S39	China	Shandong	Allium sativum	CG2	55448778	54908428	99.03	13.37	7.92	3.978	13
S40	Canada	\	Allium sativum	G3	52925152	52083414	98.41	12.99	8.11	1.803	5
S41	China	Xinjiang	Allium sativum	OG	46814026	45868614	97.98	10.26	9.09	2.515	10.8
S42	Canada	\	Allium sativum	CG2	41581080	40985900	98.57	10.36	8.28	6.6025	10.625
S43	China	Shandong	Allium sativum	CG2	49289106	48833034	99.07	11.21	8.48	3.998	11.2
S44	China	Shandong	Allium sativum	CG2	48509126	48022493	99	10.72	9.09	3.629	11.9
S45	China	Shandong	Allium sativum	CG2	45121462	44644016	98.94	9.94	9.2	4.589	13.6
S46	China	Shandong	Allium sativum	CG2	48677254	48199189	99.02	10.5	9.2	6.781	9.55556
S47	China	Shandong	Allium sativum	CG2	42358506	41967476	99.08	11.07	7.51	3.838	11.5
S48	China	Shandong	Allium sativum	CG2	36919104	36564971	99.04	11.74	5.38	3.644	12.2222
S49	China	Shandong	Allium sativum	CG2	51821120	51241237	98.88	9.11	11.09	4.214	13.4
S50	China	Shandong	Allium sativum	CG2	46397272	45939267	99.01	9.48	9.63	5.004	13.8
S51	China	Shandong	Allium sativum	CG2	45689450	45178852	98.88	8.65	10.45	4.74889	12.2
S52	China	Shandong	Allium sativum	CG2	51747330	51112735	98.77	8.96	11.12	5.344	12.4
S53	China	Shandong	Allium sativum	CG2	52420664	51814470	98.84	10.01	10.23	5.34444	12.9
S54	China	Shandong	Allium sativum	CG1	47365754	46429210	98.02	10.16	9.41	4.375	11.5
S55	China	Shandong	Allium sativum	CG1	50431388	49514288	98.18	9.92	9.92	4.681	8.6
S56	China	Shandong	Allium sativum	CG2	52558640	51940511	98.82	8.85	11.54	6.23	13.7
S58	China	Shandong	Allium sativum	CG2	45858170	45335665	98.86	9.76	9.42	2.973	11.3333
S59	China	Shandong	Allium sativum	CG1	46465274	45580989	98.1	9.61	9.51	5.099	7
S60	China	Gansu	Allium sativum	CG1	45105242	44310217	98.24	9.92	9.04	4.45333	7.2
S61	China	Gansu	Allium sativum	CG1	40195100	39635870	98.61	12.3	6.84	3.494	7.66667
S62	China	Gansu	Allium sativum	CG1	36107122	35600196	98.6	10.4	6.88	2.516	7.4
S63	China	Henan	Allium sativum	CG2	38500226	38143990	99.07	9.27	8.28	3.784	12.2
S64	China	Shanxi	Allium sativum	CG2	44311120	43955931	99.2	12.66	6.34	4.587	12.4
S65	China	Guizhou	Allium sativum	CG1	36324046	35760984	98.45	9.51	7.89	3.523	8.5
S66	Amrica	San Francisco	Allium sativum	CG2	34853152	34408348	98.72	9.24	7.64	2.61667	10.25
S67	Amrica	San Francisco	Allium sativum	CG2	36965474	36525277	98.81	10.31	7.11	3.151	14
S68	Amrica	San Francisco	Allium sativum	CG2	33044200	32680220	98.9	8.77	7.89	4.65	7.66667
S69	China	Gansu	Allium sativum	CG1	36732476	36208866	98.57	10.07	7.32	3.28	6.33333
S70	China	Shanxi	Allium sativum	CG2	37749300	37409870	99.1	9.43	8.08	3.838	11.8889
S71	China	\	Allium sativum	CG1	37651872	37094721	98.52	9.71	7.67	3.893	9.3
S73	China	Shanxi	Allium sativum	CG2	36990708	36705561	99.23	10.84	6.81	2.509	11.3333
S74	China	Sichuan	Allium sativum	CG2	39738672	39412296	99.18	11.58	6.38	3.926	7.6
S75	China	Jiangsu	Allium sativum	CG2	32129120	31826095	99.06	8.09	8.18	4.188	12.5
S76	China	Jiangsu	Allium sativum	CG2	35248752	34955635	99.17	9.6	7.2	3.193	12.3333
S77	China	Henan	Allium sativum	CG2	36528526	36186709	99.06	8.67	8.7	4.086	13.1
S78	China	Henan	Allium sativum	CG2	35430262	35067714	98.98	9.7	7.14	4.504	12.7
S79	China	Henan	Allium sativum	CG2	34746644	34415315	99.05	9.83	6.85	5.96	8.125
S80	China	Henan	Allium sativum	CG2	36398442	36016773	98.95	10.12	7.03	5.05444	9.33333
S81	China	Xinjiang	Allium sativum	CG2	37758022	37408991	99.08	10.36	7.07	4.721	13.3
S82	Japan	\	Allium sativum	CG1	32858198	32314240	98.34	9.24	7.22	3.906	6.6
S83	Japan	\	Allium sativum	CG2	35903778	35572477	99.08	10.34	6.73	2.97	10
S85	China	Shandong	Allium sativum	CG1	30318520	29828837	98.38	9.53	6.32	2.978	11.4444
S86	China	Sichuan	Allium sativum	CG1	35836962	35187626	98.19	9.95	7.25	3.397	9.7
S87	China	Jiangsu	Allium sativum	CG2	60686974	60136516	99.09	15.59	7.59	5.528	12
S88	Russia	\	Allium sativum	CG2	57647772	57132933	99.11	13.92	8.35	4.927	12.1
S89	China	Taiwan	Allium sativum	CG1	45039492	44278443	98.31	9.8	9.43	3.6995	6.2
S90	China	Taiwan	Allium ampeloprosum		45358804	39062784	86.12	17.11	4.21	4.662	12.5
S91	China	Shandong	Allium sativum	CG1	56038390	55160804	98.43	14.34	7.98	5.17878	7.1
S92	Greece	\	Allium sativum	OG	51893180	50943760	98.17	11.76	8.71	1.721	17
S93	Thailand	\	Allium sativum	CG2	44016612	43593914	99.04	10.67	8.51	4.466	12.4
S94	China	Sichuan	Allium sativum	CG2	47227120	46842125	99.18	10.61	9.32	2.332	11.9
S95	Ukraine	\	Allium sativum	G3	48570864	47850026	98.52	12.17	8.52	2.79	11.9
S96	Ukraine	\	Allium sativum	G3	48824042	48059578	98.43	11.5	8.58	4.197	10.7
S97	China	Guizhou	Allium sativum	CG1	45126458	44405040	98.4	10.03	9.37	4.258	9.1
S98	Spain	\	Allium sativum	CG2	52555494	52109351	99.15	14.19	7.48	3.79	14
S99	China	Xizang	Allium sativum	CG2	43176748	42788021	99.1	13.2	6.28	3.8	12
S100	China	Xizang	Allium sativum	CG2	52258886	51722371	98.97	10.32	10.2	3.781	11.875
S101	China	Xizang	Allium sativum	CG2	47572652	47134666	99.08	12.02	7.84	2.36	10.8333
S102	China	Hubei	Allium sativum	CG2	43362100	42945221	99.04	9.89	8.98	1.474	7.5
S103	China	Xinjiang	Allium sativum	CG1	48802156	48018018	98.39	11.1	8.71	4.038	7.7
S104	China	Xinjiang	Allium sativum	CG2	47095634	46575655	98.9	11.3	8.59	6.265	10.3
S105	China	Xinjiang	Allium sativum	CG2	45236020	44782341	99	10.94	8.28	4.712	13.4
S106	China	Xinjiang	Allium sativum	CG2	39898632	39450799	98.88	7.9	10.16	4.827	12.1
S108	China	Xinjiang	Allium sativum	CG1	46346764	45646313	98.49	12.98	6.86	4.539	8.8
S109	China	Henan	Allium sativum	CG1	46946890	46100980	98.2	8.74	10.6	4.10778	11
S110	China	Henan	Allium sativum	CG1	44031720	43213257	98.14	8.39	10.19	4.695	7.7
S111	China	Shanxi	Allium sativum	CG2	41576560	41152491	98.98	8.81	9.54	4.587	11.6667
S112	China	Anhui	Allium sativum	CG2	38626066	38272662	99.09	10.22	8	4.486	12.8
S113	China	Jiangsu	Allium sativum	CG2	46739872	46275794	99.01	9.05	10.31	3.9	13.7778
S114	China	Shanxi	Allium sativum	CG2	46896856	46221416	98.56	7.68	11.49	1.78	12.375
S116	China	Xiangjiang	Allium sativum	CG1	47412652	46622371	98.33	8.42	10.85	2.55	6.85714
S117	China	Xinjiang	Allium sativum	CG2	40353544	39991745	99.1	13.04	6.53	4.271	13.3
S118	China	Shandong	Allium sativum	CG1	44803708	44022944	98.26	11.84	7.6	4.732	8.8
S119	China	Shandong	Allium sativum	CG1	42509842	41701573	98.1	9.3	9.21	7.109	6.9
S120	China	Shandong	Allium sativum	CG1	38385726	37691356	98.19	9.18	8.66	5.48778	10.8
S121	India	\	Allium sativum	CG2	29736870	29404017	98.88	9.76	6.3	0.569	11.5556
S122	China	Hebei	Allium sativum	CG1	42696124	41869134	98.06	9.06	9.35	5.88222	6
S123	China	Shanxi	Allium sativum	CG1	43521476	42737802	98.2	9.09	9.45	5.65222	8
S124	China	Guangxi	Allium sativum	CG2	44386752	43841087	98.77	9.42	9.5	3.829	12.2222
S125	China	Guangxi	Allium sativum	CG2	46061844	45563962	98.92	7.71	11.69	3.77667	11.8
S126	China	Guangxi	Allium sativum	CG2	47020972	46485373	98.86	8.01	11.34	3.91	12.5
S127	China	Sichuan	Allium sativum	CG2	39440820	38968764	98.8	9.53	8.48	3.366	11.7
S128	China	Yunna	Allium sativum	CG2	42077954	41596696	98.86	7.93	10.63	2.296	10.5714
S129	China	Yunan	Allium sativum	CG2	44554028	44062285	98.9	8.87	10.18	3.165	12.2
S130	China	Xinjiang	Allium sativum	CG1	41275336	40613444	98.4	12.31	6.79	2.294	7.8
S131	China	Sichuan	Allium sativum	CG1	43300666	42582684	98.34	12.13	7.1	3.984	7.1
S132	China	Henan	Allium sativum	CG2	40899562	40468876	98.95	11.33	7.02	2.287	11.7
S133	China	Henan	Allium sativum	CG2	38829466	38477748	99.09	12.15	5.62	5.736	8.8
S134	China	Henan	Allium sativum	CG2	40679650	40276199	99.01	11.47	6.93	3.468	12.8
S135	China	Yunna	Allium sativum	CG2	40403818	39993646	98.98	10.89	7.29	3.801	11.9
S136	China	Shandong	Allium sativum	CG2	41748262	41334199	99.01	11.08	7.4	6.18	12.9
S138	China	Shandong	Allium sativum	CG2	40048904	39567058	98.8	10.88	7.38	2.973	13.7
S139	Turkey	\	Allium sativum	OG	38520986	37827052	98.2	11.07	6.89	2.2425	13.7
S142	Canada	Toronto	Allium sativum	G3	36566856	35984754	98.41	10.42	7.19	-	-
S143	Canada	Toronto	Allium sativum	CG1	39799480	39174719	98.43	10.43	7.74	6.43556	8.28571
S144	Canada	Toronto	Allium sativum	CG2	42818538	42440776	99.12	12.67	6.31	4.296	15.6
S145	Canada	Toronto	Allium sativum	CG2	42139746	41584737	98.68	12.57	6.34	-	-
S146	Canada	Toronto	Allium sativum	CG1	39011194	38336655	98.27	10.39	7.65	5.112	6.83333
S147	Canada	Toronto	Allium sativum	G3	39561262	38938477	98.43	11.3	7.01	3.2625	7.65
S148	Canada	Toronto	Allium sativum	CG2	41013030	40590728	98.97	10.97	7.14	7.247	13.7
S149	Canada	Toronto	Allium sativum	CG1	36668474	36038694	98.28	9.77	7.57	5.6125	7.83333
S150	Canada	Toronto	Allium sativum	CG1	37803030	37173582	98.33	10.53	7.21	3.55	6.5
S151	Canada	Toronto	Allium sativum	G3	38250520	37561075	98.2	10.17	7.74	1.6975	8.11111
S152	Canada	Toronto	Allium sativum	CG2	51097052	50649370	99.12	12.34	8.05	1.962	12.75
S153	Canada	Toronto	Allium sativum	CG2	37369446	36996517	99	8.15	9.58	-	-
S154	Canada	Toronto	Allium sativum	CG2	38091730	37681823	98.92	7.7	10.24	3.353	5.14286
S155	Canada	Toronto	Allium sativum	CG1	37696940	37042354	98.26	10.82	6.88	5.282	6.14286
S156	Canada	Toronto	Allium sativum	G3	40558012	39885082	98.34	10.78	7.57	2.827	7.28571
S157	Canada	Toronto	Allium sativum	G3	41233192	40563624	98.38	10.41	8.05	3.1	6.28571
S158	Canada	Toronto	Allium sativum	G3	43156318	42434774	98.33	13.33	6.32	3.484	7.1
S159	Canada	Toronto	Allium sativum	CG1	45360302	44655052	98.45	13.33	6.45	5.3	7.14286
S169	Canada	Toronto	Allium sativum	G3	41529504	40834438	98.33	11.24	7.46	3.283	5.42857
S170	Canada	Toronto	Allium sativum	G3	44242838	43573493	98.49	13.28	6.46	-	-
S172	Canada	Toronto	Allium sativum	G3	43400426	42693474	98.37	13.05	6.56	5.143	8.8
S173	Canada	Toronto	Allium sativum	G3	40724778	40028129	98.29	10.68	7.82	-	-
S174	Canada	Toronto	Allium sativum	G3	40808638	40137887	98.36	10.46	8.27	4.98556	11.1
S175	Canada	Toronto	Allium sativum	G3	47691124	46977008	98.5	11.67	8.1	6.15444	9
S176	Canada	Toronto	Allium sativum	G3	38665390	38055404	98.42	10.14	7.89	-	7
S177	Canada	Toronto	Allium sativum	G3	37499826	36907718	98.42	11.35	6.77	4.086	11.8
S179	Canada	Toronto	Allium sativum	G3	40780462	40067593	98.25	10.5	7.85	4.12	10.5714
S181	Canada	Toronto	Allium sativum	G3	40427944	39800619	98.45	10.74	7.62	4.143	11.2
S182	Eygpt	\	Allium sativum	OG	40322800	39662554	98.36	12.91	6.26	3.48333	10.5714
S183	Eygpt	\	Allium sativum	OG	48403428	47531546	98.2	13.84	6.65	4.345	9
S186	China	Guizhou	Allium sativum	CG1	39473770	38754470	98.18	10.69	7.59	4.347	11.1
S187	China	Shandong	Allium sativum	CG1	37709596	37074165	98.31	9.95	7.94	4.556	7.6
S188	China	Shandong	Allium sativum	CG2	45887250	45377266	98.89	11.25	8.12	6.15	8.1
S189	China	Hebei	Allium sativum	CG2	41208568	40649765	98.64	9.92	8.27	7.006	12.1
S190	China	Hebei	Allium sativum	CG2	46290576	45736460	98.8	13.35	6.24	6.937	13.6
S191	China	Shandong	Allium sativum	CG2	43799350	43226849	98.69	11.62	7.17	7.1475	12.9
S192	China	Henan	Allium sativum	CG2	41681466	41108015	98.62	10.7	7.54	4.459	12.6
S193	China	Guizhou	Allium sativum	CG1	40422352	39613780	98	9.73	8.42	4.715	11.3
S194	China	Guizhou	Allium sativum	CG1	41822302	41052883	98.16	11.94	6.91	3.794	11.2
S195	China	Guizhou	Allium sativum	CG1	42157754	41367779	98.13	10.89	7.81	3.969	10.2
S196	China	Hubei	Allium sativum	CG1	40465948	39715883	98.15	10.52	7.74	5.051	7.7
S197	China	Shandong	Allium sativum	CG1	47913614	47174133	98.46	13.19	7.04	6.471	6.8
S198	China	Shandong	Allium sativum	CG2	50524594	50110694	99.18	13.21	7.2	5.693	13.4
S199	China	Shandong	Allium sativum	CG2	47959714	47516852	99.08	11.79	7.97	5.501	12.5
S201	China	Shandong	Allium sativum	CG2	43718216	43306627	99.06	9.72	9.01	5.914	14
S202	China	Shandong	Allium sativum	CG2	43572312	43185721	99.11	10.9	7.87	6.979	12.5
S203	Amrica	San Francisco	Allium sativum	CG2	43070882	42568861	98.83	10.48	8.1	4.02333	15.7
S204	Amrica	San Francisco	Allium sativum	CG2	42298016	41792866	98.81	11.3	7.42	5.207	9.22222
S205	Greece	\	Allium ampeloprosum		50048168	41974671	83.87	14.73	5.56	18.374	6.2
S207	China	Neimenggu	Allium sativum	CG2	49151534	48725902	99.13	10.55	9.21	-	-
S208	China	Jilin	Allium sativum	CG2	48604566	48218061	99.2	13.35	6.7	-	-
S209	China	Jilin	Allium sativum	CG2	50394706	49950221	99.12	13.27	6.98	6.008	12.8
S210	China	Jilin	Allium sativum	CG2	33473828	33143230	99.01	10	6.48	6.12111	12.8
S211	China	Jilin	Allium sativum	CG2	48080500	47668458	99.14	11.62	7.88	-	-
S212	China	Jiangsu	Allium sativum	CG2	46616294	46183887	99.07	10.69	8.62	6.93889	12.7
S213	China	Qinghai	Allium sativum	CG1	48880558	48048840	98.3	10.26	9.43	3.718	7.2
S214	Japan	\	Allium sativum	CG1	38261150	37644145	98.39	11.49	6.67	4.76778	6.5
S215	China	Shanxi	Allium sativum	CG2	48382748	47870252	98.94	11.37	8.28	5.657	13.5
S216	China	Jiangsu	Allium sativum	CG2	38049480	37686644	99.05	10.14	7.66	3.427	12.2
S217	China	Jinxiang	Allium sativum	CG2	50591960	50097890	99.02	10.97	8.87	4.409	11.1
S218	China	Jinxiang	Allium sativum	CG2	48380094	47908336	99.02	12.41	7.3	5.777	13.1
S219	China	Tianjin	Allium sativum	CG1	43915780	43182619	98.33	10.32	8.6	3.83	8.5
S220	China	Shandong	Allium sativum	CG2	50250306	49779493	99.06	10.62	9.14	4.2	12.9
S221	China	Xinjiang	Allium sativum	CG1	53325692	52536746	98.52	11.8	8.98	3.843	9.1
S222	China	Xinjiang	Allium sativum	CG1	46560672	45781948	98.33	9.81	9.33	3.50222	8.22222
S223	China	Xinjiang	Allium sativum	CG2	48413564	48002556	99.15	10.28	9.27	4.797	10.625
S225	China	Xinjiang	Allium sativum	CG1	50041678	49272819	98.46	9.03	10.84	2.349	6.75
S226	China	Yunnan	Allium ampeloprosum		49369382	40947700	82.94	14.88	4.93	16.664	3.66667
S227	China	Jinxiang	Allium sativum	CG1	52246364	51443449	98.46	11.78	8.51	4.074	6.9
S228	China	Jinxiang	Allium sativum	CG1	51122610	50316952	98.42	12.09	8.2	3.613	8
S229	China	Jinxiang	Allium sativum	CG1	46257214	45584271	98.55	10.97	8.12	3.959	6.5
S230	Greece	\	Allium sativum	OG	47452552	46591970	98.19	8.35	10.91	1.968	10.6
S231	China	Jinxiang	Allium sativum	CG1	46898696	46210329	98.53	13.87	5.84	4.108	9.1
S232	Israel	\	Allium sativum	OG	52215674	51258305	98.17	10.35	9.52	2.12222	14.2
S233	China	Jinxiang	Allium sativum	CG2	50009302	49385609	98.75	9.51	10.21	3.157	15.3
S234	China	Jinxiang	Allium sativum	CG2	50085088	49429747	98.69	11.09	8.82	3.159	15.1
S235	China	Jinxiang	Allium sativum	CG2	46594052	46188236	99.13	9.78	9.33	3.761	12.2222
S236	China	Yunan	Allium sativum	CG1	43732740	43065404	98.47	9.99	8.53	2.501	6.8
S237	China	Sichuan	Allium sativum	CG1	47059162	46278694	98.34	10.61	8.57	2.332	6.16667
S238	China	Jiangsu	Allium sativum	CG1	40327122	39648150	98.32	8.19	9.58	3.86	7.7
S239	China	Shandong	Allium sativum	CG2	40480008	40099285	99.06	10.51	7.4	4.92889	10.7
S240	China	Jiangsu	Allium sativum	CG1	49221592	48829540	99.2	13.36	6.16	5.32444	10.9
S241	China	Shandong	Allium sativum	CG1	49616180	48793241	98.34	10.41	9.08	2.512	5.9
S242	China	Shandong	Allium sativum	CG2	43710574	43285668	99.03	11.06	7.86	4.14778	12
S243	China	Xinjiang	Allium sativum	OG	44674070	43932456	98.34	12.94	6.67	2.96333	7.66667
S244	China	Gansu	Allium sativum	CG2	54076600	53594673	99.11	13.8	7.13	4.21889	11.9
S245	China	Jiangsu	Allium sativum	CG2	56677516	56107595	98.99	12.25	9.05	4.741	12.2
S246	China	Xizang	Allium sativum	CG2	33493934	33203233	99.13	11.49	5.05	4.677	11.5
S247	Canada	Salt Spring Island	Allium sativum	G3	55628178	54812708	98.53	12.99	8.65	-	-
S248	China	Sichuan	Allium sativum	CG2	53564178	53041282	99.02	10.25	10.48	4.13778	12.4
S249	China	Guizhou	Allium sativum	CG1	48689462	47905700	98.39	12.41	7.7	2.849	8.5
S250	China	Shandong	Allium sativum	CG1	55417920	54574743	98.48	11.62	9.31	4.214	6.5
S251	China	Zhengjiang	Allium sativum	CG2	55212138	54704280	99.08	10.52	10.74	4.37333	10.8
S252	China	Guizhou	Allium sativum	CG1	51087348	50289895	98.44	12.6	7.79	4.597	6.9
S253	China	Guizhou	Allium sativum	CG2	55439686	54953739	99.12	13.4	7.7	3.86444	6
S254	China	Gansu	Allium sativum	CG2	36354078	36046865	99.15	10.93	6.52	4.779	11.5
S255	China	Guizhou	Allium sativum	CG1	55709504	54745621	98.27	10.41	10.71	3.981	7.8
S256	China	Yunna	Allium sativum	CG2	57350112	56798616	99.04	12.37	8.96	5.854	12.7
S257	Canada	Persian	Allium sativum	G3	48962638	48195116	98.43	9.91	9.82	2.775	13.1
S258	China	Xinjiang	Allium sativum	OG	53480272	52438715	98.05	8.45	11.98	1.736	14.2
S259	China	Xinjiang	Allium sativum	CG2	52806718	52269142	98.98	9.01	11.64	5.544	11.9
S260	Angola	Luanda	Allium sativum	CG2	45890940	45423863	98.98	8.95	10.44	0.803	7.66667
S261	China	Xinjiang	Allium sativum	OG	57409928	56456798	98.34	14.64	7.74	2.352	6.7
S269	China	Sichuan	Allium sativum	CG1	56553710	55561649	98.25	8.67	12.29	1.64	10.1

## Sheet: Table S2
Table S2 Statistics of variation in 230 garlic accessions from the GBS sequencing
Location	Number
Gene upstream (within 1 kb)	8937
Exonic	8369
Stop gain	166
Stop loss	22
Synonymous	3711
Non-synonymous	4470
Intronic	44954
Splicing	59
Gene downstream (within 1kb)	7852
Intergenic	1966192
Total	2036304

## Sheet: Table S3
Table S3 Basic information for 84 resequenced accessions
Accession ID	Origin	Collected Site	Clean reads	Clean base (bp)	Mapped rate (%)	Mean depth	Coverage at least 1X (%)	Coverage at least 4X (%)
S5	China	Tianjin	949296974	142394546100	98.76	8.51	86.85	64.71
S7	China	Guizhou	958283900	143742585000	98.74	8.57	86.7	64.44
S9	China	Shandong	952042302	142806345300	98.81	8.7	86.37	63.59
S14	China	Shandong	979830144	146974521600	99.29	7.9	96.51	76.07
S15	China	Hunan	989946250	148491937500	98.74	8.84	87.3	66.54
S18	China		927513318	139126997700	99.36	7.37	96.13	73.02
S19	China	Sichuan	1011400712	151710106800	98.67	8.93	87.61	67.58
S21	China		1015578158	152336723700	98.86	9.02	87.44	67.5
S22	China	Hebei	914327898	137149184700	99.37	7.34	95.65	71.71
S24	China	Gansu	1020626806	153094020900	98.93	8.84	87.92	68.28
S25	China	Henan	1242565992	186384898800	98.78	10.55	88.82	72.62
S29	China	Shanxi	1218317834	182747675100	99.34	10.45	97.05	81.37
S30	China	Hebei	998697544	149804631600	99.34	9.56	95.92	74.06
S31	China	Shandong	996360006	149454000900	99.28	9.58	95.97	74.27
S33	China	Heilongjiang	916990828	137548624200	99.31	8.92	96.22	73.38
S38	China	Xinjiang	983089422	147463413300	98.88	8.95	88.14	68.97
S39	China	Shandong	1091575592	163736338800	99.35	9.01	97.18	82.12
S41	China	Xinjiang	1145454778	171818216700	98.69	10.39	88.44	70.94
S46	China	Shandong	1223778546	183566781900	99.34	9.94	97.46	85.33
S54	China	Shandong	1088983852	163347577800	98.74	6.34	68.55	30.59
S56	China	Shandong	990875562	148631334300	99.29	9.59	96.8	78.91
S59	China	Shandong	1152418358	172862753700	98.84	10.44	88.38	71.92
S60	China	Gansu	1139356864	170903529600	98.9	10.33	89.01	73.21
S61	China	Gansu	1162706160	174405924000	98.91	12.15	89.16	73.52
S64	China	Shanxi	991525438	148728815700	99.35	9.76	96.53	77.65
S209	China	Jilin	1097022242	164553336300	99.34	9.08	97.12	82.09
S78	China	Henan	1168699972	175304995800	99.35	10.45	97.28	83.08
S81	China	Xinjiang	975196516	146279477400	99.35	9.51	96.75	78.1
S82	Japan		1166807638	175021145700	98.79	10.56	88.81	72.78
S85	China		1068579742	160286961300	98.83	9.72	88.21	70.15
S88	Russia		1014174494	152126174100	99.35	8.48	96.97	80.01
S89	China	Taiwan	1029785876	154467881400	98.86	9.43	87.82	68.95
S92	China	Xinjiang	1192095268	178814290200	98.65	10.74	88.7	71.61
S93	Thailand		1194869788	179230468200	99.35	6.71	91.94	55.95
S97	China	Guizhou	1047958848	157193827200	98.84	9.47	88.05	69.29
S98	Spain		1026475840	153971376000	99.34	8.53	96.99	79.73
S110	China	Henan	1087754464	163163169600	98.8	9.81	88.04	69.94
S111	China	Shanxi	945307306	141796095900	99.37	9.37	96.34	75.92
S116	China	Xiangjiang	1176983406	176547510900	98.89	10.18	88.84	72.63
S117	China	Xinjiang	980409894	147061484100	99.34	8.21	96.86	78.81
S119	China	Shandong	1015797698	152369654700	98.83	9.26	87.9	68.65
S122	China	Hebei	1067200890	160080133500	98.82	9.56	87.97	69.36
S123	China	Shanxi	1022495332	153374299800	98.87	9.34	88.54	70.53
S125	China	Guangxi	1210034806	181505220900	99.37	9.92	92.95	81.14
S129	China	Yunan	966824028	145023604200	99.34	8.03	96.7	77.71
S130	China	Xinjiang	1060791948	159118792200	98.9	9.48	83.99	66.85
S131	China		1144671458	171700718700	98.85	10.06	87.94	70.09
S133	China	Henan	940580026	141087003900	99.36	9.32	96.41	75.9
S136	China		1287319162	193097874300	99.34	10.39	97.45	85.93
S139	Turkey		1203997846	180599676900	98.67	10.78	88.53	71.46
S144	Canada		1813124482	271968672300	99.33	14.37	98.07	92.99
S148	Canada		1057738622	158660793300	99.33	8.73	96.97	80.77
S150	Canada		933391872	140008780800	98.87	8.52	87.85	67.21
S182	Eygpt		1005524158	150828623700	98.7	9.22	87.33	66.6
S183	Eygpt		1006424602	150963690300	98.74	8.91	86.81	64.92
S190	China	Hebei	1118384036	167757605400	99.37	9.07	97.04	81.42
S191	China	Shandong	1048113392	157217008800	99.33	8.4	96.73	78.34
S196	China	Hubei	936048502	140407275300	98.86	8.59	87.03	65.53
S197	China	Shandong	1050150422	157522563300	98.85	9.42	87.82	68.9
S198	China		920792064	138118809600	99.34	7.62	96.39	74.97
S201	China	Shandong	1087769458	163165418700	99.36	8.94	97.07	81.54
S202	China	Shandong	1206944518	181041677700	99.37	9.92	97.4	85.06
S210	China	Jilin	1284337062	192650559300	99.33	10.51	97.47	86.4
S212	China	Jiangsu	1077404462	161610669300	99.32	8.74	96.91	80.47
S213	China	Qinghai	998692612	149803891800	98.81	9.01	87.33	66.72
S215	China	Shanxi	1101339144	165200871600	99.33	8.94	97.06	81.34
S220	China	Shandong	1043165766	156474864900	99.33	8.57	96.92	79.98
S225	China	Xinjiang	963072308	144460846200	98.88	8.71	87.87	67.89
S230	Greece		1173045008	175956751200	98.7	10.48	88.44	71.02
S232	Israel		1269484906	190422735900	98.71	11.25	88.71	72.58
S236	China	Yunan	1091745966	163761894900	98.81	9.52	87.85	69
S237	China	Sichuan	1019048162	152857224300	98.84	11.31	87.82	68.58
S238	China	Jiangsu	918085936	137712890400	98.84	8.34	86.98	65.05
S240	China	Jiangsu	1017806474	152670971100	99.31	8.12	96.72	77.77
S241	China	Shandong	1166853512	175028026800	98.83	10.45	88.54	72.18
S246	China	Xizang	1122601962	168390294300	99.3	8.74	96.89	80.02
S248	China	Sichuan	1038003940	155700591000	99.33	8.49	96.83	79.41
S249	China	Guizhou	967860822	145179123300	98.8	8.75	87	66.09
S254	China	Gansu	1026125758	153918863700	99.33	8.44	96.83	79.02
S258	China	Xinjiang	1194067004	179110050600	98.72	10.61	88.36	70.99
S259	China	Xinjiang	1009923872	151488580800	99.35	9.54	96.32	75.38
S261	China	Xiangjiang	948940694	142341104100	98.67	8.67	86.76	64.33
S269	China	Sichuan	1139735776	170960366400	98.84	10.26	88.16	71.1
S243	China	Xinjiang	1163610262	174541539300	98.7	10.38	88.31	70.63

## Sheet: Table S4
Table S4 Statistics and distribution of SNPs identified from 84 garlic accessions by resequencing
Chr	SNP	Intergenic	Exonic	Intronic	Synonymous	Non-synonymous
chr1	10692243	10341748	35350	227438	15228	18530
chr2	16048414	15480140	58908	376748	26739	29531
chr3	12117578	11723123	38786	260216	16811	19535
chr4	14298455	13809374	52348	317375	23628	26124
chr5	13150645	12668481	46607	324063	21008	23519
chr6	15823914	15286721	54708	356798	25177	27122
chr7	16807282	16171087	59545	412431	27408	29266
chr8	13417044	12957272	47140	297452	20951	24057
Scaffold	8502352	8304462	25222	111075	10137	13529
Total	120857927	116742408	418614	2683596	187087	211213

## Sheet: Table S5
Table S5 Statistics and distribution of small indels identified from 84 garlic accessions by resequencing
Chr	Indel	Intergenic	Exonic	Intronic	Non-frame shift	Frame shift
chr1	774409	746026	1095	18876	302	711
chr2	1144280	1102102	1467	28525	374	1006
chr3	740676	713850	836	18665	194	592
chr4	1049926	1012307	1204	25702	291	818
chr5	899725	862176	1199	26220	299	838
chr6	1041184	999322	1128	29911	307	762
chr7	1210798	1165887	1484	31027	389	1003
chr8	829879	797475	1044	22379	289	713
Scaffold	860964	841393	887	12370	187	640
Total	8551841	8240538	10344	213675	2632	7083

## Sheet: Table S6
Table S6 Divergent genomic regions between the CG1 and CG2 (FST > 0.5)
Chromosome	Start	End	length
chr1	9000001	9500000	500000
chr1	24875001	25875000	1000000
chr1	42500001	43125000	625000
chr1	49500001	50000000	500000
chr1	62875001	63375000	500000
chr1	63875001	64625000	750000
chr1	64875001	65500000	625000
chr1	84750001	85500000	750000
chr1	91625001	92500000	875000
chr1	104500001	105625000	1125000
chr1	106000001	109375000	3375000
chr1	109750001	111125000	1375000
chr1	111250001	111875000	625000
chr1	116750001	117250000	500000
chr1	136375001	137250000	875000
chr1	175500001	176500000	1000000
chr1	179000001	181250000	2250000
chr1	195250001	195750000	500000
chr1	198500001	199375000	875000
chr1	215500001	216375000	875000
chr1	216375001	216875000	500000
chr1	219500001	220125000	625000
chr1	220875001	221500000	625000
chr1	221750001	222750000	1000000
chr1	264375001	265000000	625000
chr1	267250001	268000000	750000
chr1	269000001	270125000	1125000
chr1	273750001	274375000	625000
chr1	275375001	277500000	2125000
chr1	295250001	295750000	500000
chr1	296000001	296500000	500000
chr1	307625001	308375000	750000
chr1	308875001	309625000	750000
chr1	326625001	327375000	750000
chr1	371250001	372125000	875000
chr1	380250001	380875000	625000
chr1	391750001	392250000	500000
chr1	399750001	400750000	1000000
chr1	406000001	407125000	1125000
chr1	407750001	408750000	1000000
chr1	408750001	410000000	1250000
chr1	410500001	411750000	1250000
chr1	411750001	413375000	1625000
chr1	414875001	415875000	1000000
chr1	415875001	419625000	3750000
chr1	439125001	439625000	500000
chr1	447000001	447875000	875000
chr1	455125001	456000000	875000
chr1	459250001	460125000	875000
chr1	465875001	466750000	875000
chr1	466875001	468000000	1125000
chr1	472875001	473500000	625000
chr1	485500001	486000000	500000
chr1	487625001	488500000	875000
chr1	493000001	494375000	1375000
chr1	497625001	498625000	1000000
chr1	498875001	499375000	500000
chr1	502750001	504125000	1375000
chr1	505000001	506125000	1125000
chr1	507250001	507875000	625000
chr1	511375001	512000000	625000
chr1	513750001	514250000	500000
chr1	522875001	524000000	1125000
chr1	524500001	525500000	1000000
chr1	526000001	527000000	1000000
chr1	528125001	529000000	875000
chr1	529375001	532375000	3000000
chr1	537750001	538250000	500000
chr1	538500001	539500000	1000000
chr1	540625001	542625000	2000000
chr1	543250001	544500000	1250000
chr1	548750001	549250000	500000
chr1	550750001	553625000	2875000
chr1	555125001	559125000	4000000
chr1	559375001	561125000	1750000
chr1	567625001	570625000	3000000
chr1	570875001	572750000	1875000
chr1	573625001	574750000	1125000
chr1	579125001	580000000	875000
chr1	586000001	587500000	1500000
chr1	588250001	589375000	1125000
chr1	597750001	599500000	1750000
chr1	610375001	611125000	750000
chr1	623375001	624125000	750000
chr1	636125001	636875000	750000
chr1	638000001	639875000	1875000
chr1	640875001	642250000	1375000
chr1	642500001	643000000	500000
chr1	643250001	644125000	875000
chr1	644250001	644750000	500000
chr1	644750001	645875000	1125000
chr1	646250001	647250000	1000000
chr1	650500001	651000000	500000
chr1	653875001	654500000	625000
chr1	654750001	656125000	1375000
chr1	671750001	672250000	500000
chr1	676750001	678375000	1625000
chr1	683125001	686250000	3125000
chr1	687000001	688125000	1125000
chr1	688500001	691250000	2750000
chr1	692125001	694375000	2250000
chr1	715500001	716000000	500000
chr1	718125001	719125000	1000000
chr1	719375001	722250000	2875000
chr1	722250001	723250000	1000000
chr1	724750001	725250000	500000
chr1	730875001	732625000	1750000
chr1	750500001	751125000	625000
chr1	778375001	778875000	500000
chr1	780000001	780875000	875000
chr1	784250001	785250000	1000000
chr1	796500001	797250000	750000
chr1	802750001	803500000	750000
chr1	804125001	805000000	875000
chr1	807750001	808625000	875000
chr1	827625001	828375000	750000
chr1	829250001	829875000	625000
chr1	831375001	831875000	500000
chr1	833250001	833875000	625000
chr1	880500001	881500000	1000000
chr1	884250001	885375000	1125000
chr1	886250001	887250000	1000000
chr1	893875001	894375000	500000
chr1	894750001	895625000	875000
chr1	895750001	897000000	1250000
chr1	897625001	898125000	500000
chr1	899875001	900875000	1000000
chr1	954500001	955375000	875000
chr1	966750001	967250000	500000
chr1	1051250001	1051750000	500000
chr1	1051750001	1052750000	1000000
chr1	1054375001	1055375000	1000000
chr1	1067500001	1068125000	625000
chr1	1069875001	1070750000	875000
chr1	1070875001	1071875000	1000000
chr1	1077375001	1078250000	875000
chr1	1078375001	1079250000	875000
chr1	1080000001	1080875000	875000
chr1	1096375001	1096875000	500000
chr1	1104375001	1105250000	875000
chr1	1108875001	1110625000	1750000
chr1	1113625001	1115375000	1750000
chr1	1116000001	1116750000	750000
chr1	1117000001	1117875000	875000
chr1	1119875001	1123000000	3125000
chr1	1123375001	1134375000	11000000
chr1	1135000001	1139500000	4500000
chr1	1141625001	1142125000	500000
chr1	1145000001	1145500000	500000
chr1	1145750001	1146625000	875000
chr1	1147000001	1148250000	1250000
chr1	1148875001	1150125000	1250000
chr1	1198375001	1199125000	750000
chr1	1208000001	1208625000	625000
chr1	1209125001	1211375000	2250000
chr1	1219125001	1219750000	625000
chr1	1220625001	1221250000	625000
chr1	1221375001	1222500000	1125000
chr1	1224125001	1225250000	1125000
chr1	1225625001	1226125000	500000
chr1	1229000001	1230625000	1625000
chr1	1236375001	1237000000	625000
chr1	1237000001	1237875000	875000
chr1	1238375001	1240375000	2000000
chr1	1243500001	1244250000	750000
chr1	1245250001	1246875000	1625000
chr1	1248000001	1249000000	1000000
chr1	1251875001	1252875000	1000000
chr1	1268250001	1269125000	875000
chr1	1272500001	1273500000	1000000
chr1	1276750001	1277250000	500000
chr1	1279375001	1279875000	500000
chr1	1280250001	1281000000	750000
chr1	1289375001	1290125000	750000
chr1	1307250001	1307750000	500000
chr1	1315000001	1315875000	875000
chr1	1317500001	1318750000	1250000
chr1	1346125001	1347125000	1000000
chr2	6500001	7625000	1125000
chr2	8125001	9000000	875000
chr2	9625001	11625000	2000000
chr2	18625001	19875000	1250000
chr2	21500001	22000000	500000
chr2	22875001	23625000	750000
chr2	25875001	26750000	875000
chr2	26750001	27625000	875000
chr2	27750001	28250000	500000
chr2	28375001	29625000	1250000
chr2	32125001	33375000	1250000
chr2	33500001	34000000	500000
chr2	34875001	35625000	750000
chr2	36875001	37625000	750000
chr2	38500001	39125000	625000
chr2	42000001	42750000	750000
chr2	44875001	45750000	875000
chr2	65375001	65875000	500000
chr2	66750001	67875000	1125000
chr2	70250001	70750000	500000
chr2	74625001	75375000	750000
chr2	78250001	79875000	1625000
chr2	83250001	84125000	875000
chr2	85375001	86875000	1500000
chr2	86875001	87750000	875000
chr2	88000001	89500000	1500000
chr2	91250001	91875000	625000
chr2	93750001	94875000	1125000
chr2	95875001	96750000	875000
chr2	96750001	97750000	1000000
chr2	101250001	102250000	1000000
chr2	103750001	106250000	2500000
chr2	106625001	107875000	1250000
chr2	108125001	108875000	750000
chr2	109000001	110375000	1375000
chr2	112375001	113250000	875000
chr2	113375001	115000000	1625000
chr2	115500001	118250000	2750000
chr2	118750001	120375000	1625000
chr2	121750001	122625000	875000
chr2	143375001	143875000	500000
chr2	147500001	148750000	1250000
chr2	150500001	151625000	1125000
chr2	152125001	152750000	625000
chr2	169125001	170000000	875000
chr2	170125001	171000000	875000
chr2	171250001	175500000	4250000
chr2	175750001	179875000	4125000
chr2	181250001	182125000	875000
chr2	182125001	186000000	3875000
chr2	186250001	187000000	750000
chr2	187125001	192250000	5125000
chr2	193375001	198875000	5500000
chr2	198875001	201125000	2250000
chr2	201125001	201875000	750000
chr2	203000001	203875000	875000
chr2	203875001	207625000	3750000
chr2	207875001	208750000	875000
chr2	209125001	210000000	875000
chr2	210250001	212875000	2625000
chr2	213375001	214750000	1375000
chr2	217750001	218375000	625000
chr2	220500001	221250000	750000
chr2	223125001	225000000	1875000
chr2	228375001	229000000	625000
chr2	229750001	230375000	625000
chr2	235375001	236125000	750000
chr2	236250001	238000000	1750000
chr2	238250001	239250000	1000000
chr2	239625001	240625000	1000000
chr2	243500001	246000000	2500000
chr2	246875001	247500000	625000
chr2	251750001	252750000	1000000
chr2	253625001	254375000	750000
chr2	254750001	257500000	2750000
chr2	261750001	263125000	1375000
chr2	264750001	265625000	875000
chr2	266625001	267125000	500000
chr2	267375001	268375000	1000000
chr2	268750001	269625000	875000
chr2	269750001	270250000	500000
chr2	270375001	271125000	750000
chr2	275625001	276500000	875000
chr2	278125001	278625000	500000
chr2	282125001	282625000	500000
chr2	283875001	284875000	1000000
chr2	287875001	290125000	2250000
chr2	291250001	292625000	1375000
chr2	296500001	297625000	1125000
chr2	298875001	300750000	1875000
chr2	301750001	304500000	2750000
chr2	314875001	316375000	1500000
chr2	317375001	321625000	4250000
chr2	323625001	327625000	4000000
chr2	332250001	332750000	500000
chr2	339000001	340000000	1000000
chr2	345750001	346500000	750000
chr2	347875001	348375000	500000
chr2	349125001	349875000	750000
chr2	351625001	352125000	500000
chr2	362125001	363125000	1000000
chr2	364250001	365000000	750000
chr2	365750001	367000000	1250000
chr2	369875001	370625000	750000
chr2	385750001	386625000	875000
chr2	386625001	387125000	500000
chr2	400875001	401750000	875000
chr2	403500001	408500000	5000000
chr2	415375001	416250000	875000
chr2	416250001	417750000	1500000
chr2	424875001	426625000	1750000
chr2	427375001	428875000	1500000
chr2	429125001	429625000	500000
chr2	430625001	432250000	1625000
chr2	433250001	434250000	1000000
chr2	435750001	436500000	750000
chr2	438500001	439125000	625000
chr2	441750001	442250000	500000
chr2	443500001	444500000	1000000
chr2	452125001	452625000	500000
chr2	456375001	457125000	750000
chr2	464750001	465375000	625000
chr2	468500001	469500000	1000000
chr2	473250001	474000000	750000
chr2	477750001	478500000	750000
chr2	489125001	490125000	1000000
chr2	491125001	491750000	625000
chr2	492625001	493375000	750000
chr2	496375001	497250000	875000
chr2	497500001	498375000	875000
chr2	498750001	499250000	500000
chr2	501625001	502250000	625000
chr2	502750001	506375000	3625000
chr2	506875001	509375000	2500000
chr2	518750001	519625000	875000
chr2	522125001	524375000	2250000
chr2	525125001	526250000	1125000
chr2	532500001	533000000	500000
chr2	534000001	534875000	875000
chr2	536250001	537125000	875000
chr2	543625001	544125000	500000
chr2	557125001	557750000	625000
chr2	558000001	559250000	1250000
chr2	559500001	560250000	750000
chr2	561625001	563000000	1375000
chr2	563125001	563750000	625000
chr2	565000001	566000000	1000000
chr2	567000001	568125000	1125000
chr2	574750001	575250000	500000
chr2	575500001	578000000	2500000
chr2	593125001	594125000	1000000
chr2	594875001	595625000	750000
chr2	596750001	597250000	500000
chr2	598125001	599000000	875000
chr2	600375001	601250000	875000
chr2	601750001	603250000	1500000
chr2	604875001	605375000	500000
chr2	609625001	610125000	500000
chr2	612875001	613875000	1000000
chr2	616500001	618125000	1625000
chr2	618500001	619000000	500000
chr2	627875001	628625000	750000
chr2	629250001	630125000	875000
chr2	631625001	633125000	1500000
chr2	644625001	645250000	625000
chr2	648250001	649000000	750000
chr2	649625001	650125000	500000
chr2	665000001	665625000	625000
chr2	669375001	670250000	875000
chr2	679000001	681500000	2500000
chr2	683750001	684875000	1125000
chr2	703000001	704000000	1000000
chr2	706375001	706875000	500000
chr2	722000001	725000000	3000000
chr2	726500001	727375000	875000
chr2	729250001	730750000	1500000
chr2	731375001	734250000	2875000
chr2	734875001	735750000	875000
chr2	735750001	737375000	1625000
chr2	755375001	756875000	1500000
chr2	758000001	758500000	500000
chr2	763250001	763750000	500000
chr2	771500001	772500000	1000000
chr2	775125001	775625000	500000
chr2	777750001	778500000	750000
chr2	778500001	779250000	750000
chr2	783625001	784125000	500000
chr2	785250001	787250000	2000000
chr2	790250001	791000000	750000
chr2	792375001	793000000	625000
chr2	797250001	797750000	500000
chr2	800250001	801125000	875000
chr2	809750001	810875000	1125000
chr2	812750001	813250000	500000
chr2	815250001	815875000	625000
chr2	820000001	820875000	875000
chr2	828000001	829250000	1250000
chr2	839500001	840000000	500000
chr2	845375001	846250000	875000
chr2	847375001	848125000	750000
chr2	852125001	853000000	875000
chr2	866250001	867125000	875000
chr2	880750001	881500000	750000
chr2	900125001	901000000	875000
chr2	904125001	905000000	875000
chr2	907125001	909125000	2000000
chr2	911875001	912750000	875000
chr2	914250001	914875000	625000
chr2	917000001	917875000	875000
chr2	921750001	923000000	1250000
chr2	923750001	924625000	875000
chr2	924625001	925250000	625000
chr2	932750001	934125000	1375000
chr2	943250001	944500000	1250000
chr2	947250001	947875000	625000
chr2	949125001	949625000	500000
chr2	952375001	953000000	625000
chr2	953125001	953750000	625000
chr2	962125001	962750000	625000
chr2	964625001	966125000	1500000
chr2	968750001	969500000	750000
chr2	974875001	975500000	625000
chr2	978125001	979500000	1375000
chr2	981125001	982000000	875000
chr2	982500001	983250000	750000
chr2	983875001	984750000	875000
chr2	984875001	986875000	2000000
chr2	987875001	989125000	1250000
chr2	990000001	991125000	1125000
chr2	991375001	993375000	2000000
chr2	994500001	995875000	1375000
chr2	997625001	999000000	1375000
chr2	999125001	1000500000	1375000
chr2	1010250001	1012500000	2250000
chr2	1015375001	1015875000	500000
chr2	1017750001	1018375000	625000
chr2	1018625001	1019125000	500000
chr2	1020625001	1021250000	625000
chr2	1021500001	1022250000	750000
chr2	1024750001	1027000000	2250000
chr2	1032000001	1033000000	1000000
chr2	1033500001	1035125000	1625000
chr2	1036875001	1038500000	1625000
chr2	1038500001	1039375000	875000
chr2	1040375001	1041625000	1250000
chr2	1041750001	1043875000	2125000
chr2	1045125001	1046750000	1625000
chr2	1047875001	1052750000	4875000
chr2	1053875001	1055000000	1125000
chr2	1060000001	1061000000	1000000
chr2	1062250001	1065250000	3000000
chr2	1065750001	1066875000	1125000
chr2	1067500001	1069000000	1500000
chr2	1069375001	1070250000	875000
chr2	1078125001	1079375000	1250000
chr2	1083000001	1083500000	500000
chr2	1084000001	1085125000	1125000
chr2	1087625001	1088500000	875000
chr2	1088500001	1090250000	1750000
chr2	1091000001	1092250000	1250000
chr2	1092875001	1097750000	4875000
chr2	1098250001	1099125000	875000
chr2	1099500001	1100125000	625000
chr2	1100625001	1101375000	750000
chr2	1101375001	1104250000	2875000
chr2	1105250001	1108875000	3625000
chr2	1110000001	1110875000	875000
chr2	1111125001	1112250000	1125000
chr2	1112375001	1113125000	750000
chr2	1113375001	1114000000	625000
chr2	1114750001	1116250000	1500000
chr2	1116750001	1118500000	1750000
chr2	1119250001	1131625000	12375000
chr2	1131625001	1133750000	2125000
chr2	1135750001	1141625000	5875000
chr2	1142125001	1147375000	5250000
chr2	1147375001	1149250000	1875000
chr2	1149375001	1150250000	875000
chr2	1151375001	1151875000	500000
chr2	1152000001	1158625000	6625000
chr2	1159625001	1163125000	3500000
chr2	1163750001	1166875000	3125000
chr2	1168250001	1169000000	750000
chr2	1169000001	1169875000	875000
chr2	1171125001	1171625000	500000
chr2	1176875001	1177500000	625000
chr2	1177500001	1178625000	1125000
chr2	1178750001	1179500000	750000
chr2	1180500001	1182375000	1875000
chr2	1187750001	1188500000	750000
chr2	1192500001	1193250000	750000
chr2	1193250001	1194125000	875000
chr2	1194500001	1195000000	500000
chr2	1195250001	1195750000	500000
chr2	1196250001	1196875000	625000
chr2	1196875001	1197375000	500000
chr2	1197375001	1199250000	1875000
chr2	1199250001	1200375000	1125000
chr2	1200375001	1203875000	3500000
chr2	1204000001	1205250000	1250000
chr2	1209000001	1210750000	1750000
chr2	1210875001	1212750000	1875000
chr2	1214375001	1215250000	875000
chr2	1218500001	1219500000	1000000
chr2	1223875001	1224625000	750000
chr2	1229250001	1230125000	875000
chr2	1231125001	1232250000	1125000
chr2	1232625001	1233875000	1250000
chr2	1234375001	1235625000	1250000
chr2	1235750001	1237125000	1375000
chr2	1237125001	1237875000	750000
chr2	1237875001	1238500000	625000
chr2	1239875001	1240625000	750000
chr2	1240875001	1241625000	750000
chr2	1241875001	1242500000	625000
chr2	1242500001	1243375000	875000
chr2	1245250001	1245750000	500000
chr2	1247500001	1252500000	5000000
chr2	1253875001	1255000000	1125000
chr2	1256500001	1258000000	1500000
chr2	1259375001	1260125000	750000
chr2	1262375001	1263500000	1125000
chr2	1265750001	1266875000	1125000
chr2	1267375001	1267875000	500000
chr2	1268375001	1270000000	1625000
chr2	1271125001	1271875000	750000
chr2	1274375001	1274875000	500000
chr2	1282750001	1285625000	2875000
chr2	1286125001	1287000000	875000
chr2	1287000001	1290750000	3750000
chr2	1290750001	1292250000	1500000
chr2	1293375001	1295500000	2125000
chr2	1296750001	1297750000	1000000
chr2	1303875001	1304500000	625000
chr2	1307875001	1309000000	1125000
chr2	1309625001	1310125000	500000
chr2	1310625001	1313250000	2625000
chr2	1315250001	1317375000	2125000
chr2	1319000001	1320000000	1000000
chr2	1321500001	1322000000	500000
chr2	1324250001	1326500000	2250000
chr2	1332375001	1333500000	1125000
chr2	1335125001	1336500000	1375000
chr2	1336750001	1339625000	2875000
chr2	1341875001	1342875000	1000000
chr2	1346125001	1347000000	875000
chr2	1348625001	1350000000	1375000
chr2	1350000001	1351000000	1000000
chr2	1352875001	1353875000	1000000
chr2	1355125001	1356500000	1375000
chr2	1356500001	1357250000	750000
chr2	1359375001	1360750000	1375000
chr2	1399750001	1400375000	625000
chr2	1401000001	1401750000	750000
chr2	1402375001	1403250000	875000
chr2	1405500001	1406625000	1125000
chr2	1419375001	1420000000	625000
chr2	1421875001	1423750000	1875000
chr2	1426125001	1427000000	875000
chr2	1427750001	1428250000	500000
chr2	1431625001	1432125000	500000
chr2	1433625001	1434125000	500000
chr2	1442125001	1442750000	625000
chr2	1445750001	1446500000	750000
chr2	1447875001	1449375000	1500000
chr2	1452375001	1452875000	500000
chr2	1456625001	1457125000	500000
chr2	1467375001	1468375000	1000000
chr2	1469000001	1469500000	500000
chr2	1469625001	1470625000	1000000
chr2	1470875001	1471625000	750000
chr2	1472000001	1473750000	1750000
chr2	1473875001	1474750000	875000
chr2	1475750001	1476625000	875000
chr2	1478000001	1485125000	7125000
chr2	1493500001	1499250000	5750000
chr2	1499625001	1500375000	750000
chr2	1503000001	1503750000	750000
chr2	1504500001	1505375000	875000
chr2	1505625001	1506500000	875000
chr2	1507750001	1509250000	1500000
chr2	1509375001	1509875000	500000
chr2	1518500001	1519500000	1000000
chr2	1525125001	1525750000	625000
chr2	1527250001	1528250000	1000000
chr2	1528500001	1529375000	875000
chr2	1532375001	1533375000	1000000
chr2	1534625001	1535875000	1250000
chr2	1540875001	1541750000	875000
chr2	1542500001	1543250000	750000
chr2	1546250001	1549250000	3000000
chr2	1549500001	1550500000	1000000
chr2	1552125001	1556375000	4250000
chr2	1557375001	1558500000	1125000
chr2	1560625001	1561625000	1000000
chr2	1563250001	1564375000	1125000
chr2	1565000001	1565625000	625000
chr2	1565625001	1566875000	1250000
chr2	1575500001	1576125000	625000
chr2	1577000001	1582750000	5750000
chr2	1583875001	1584500000	625000
chr2	1584750001	1585625000	875000
chr2	1594500001	1595250000	750000
chr2	1598500001	1599750000	1250000
chr2	1600625001	1601500000	875000
chr2	1603750001	1604250000	500000
chr2	1607000001	1608000000	1000000
chr2	1608125001	1608625000	500000
chr2	1618000001	1618875000	875000
chr2	1618875001	1620000000	1125000
chr2	1628750001	1629500000	750000
chr2	1630000001	1631375000	1375000
chr2	1633125001	1634625000	1500000
chr2	1635250001	1636000000	750000
chr2	1644875001	1645375000	500000
chr2	1651250001	1651875000	625000
chr2	1652875001	1653375000	500000
chr2	1685125001	1685750000	625000
chr2	1693500001	1695125000	1625000
chr2	1696750001	1697750000	1000000
chr2	1699375001	1700375000	1000000
chr2	1701375001	1702750000	1375000
chr2	1706625001	1707125000	500000
chr2	1707500001	1708625000	1125000
chr2	1719250001	1720375000	1125000
chr2	1765000001	1766750000	1750000
chr2	1767125001	1770250000	3125000
chr2	1772000001	1772875000	875000
chr2	1774375001	1776000000	1625000
chr2	1777750001	1778250000	500000
chr2	1779000001	1780000000	1000000
chr2	1781250001	1781750000	500000
chr2	1790375001	1791375000	1000000
chr2	1799625001	1800750000	1125000
chr2	1802625001	1804125000	1500000
chr2	1807000001	1810375000	3375000
chr2	1811750001	1813500000	1750000
chr2	1817000001	1818000000	1000000
chr2	1818000001	1819000000	1000000
chr2	1837375001	1840250000	2875000
chr2	1840375001	1841375000	1000000
chr2	1843750001	1845500000	1750000
chr2	1845875001	1849250000	3375000
chr2	1863125001	1864250000	1125000
chr2	1864875001	1865375000	500000
chr2	1865625001	1866625000	1000000
chr2	1866875001	1867625000	750000
chr2	1868875001	1870875000	2000000
chr2	1871125001	1871625000	500000
chr2	1874000001	1874875000	875000
chr2	1875625001	1876500000	875000
chr2	1876875001	1878125000	1250000
chr2	1878375001	1878875000	500000
chr2	1879750001	1882625000	2875000
chr2	1883500001	1884500000	1000000
chr2	1891375001	1892250000	875000
chr2	1894250001	1895000000	750000
chr2	1899000001	1900000000	1000000
chr2	1900375001	1901000000	625000
chr2	1903750001	1905375000	1625000
chr2	1908875001	1909625000	750000
chr2	1917000001	1918750000	1750000
chr2	1924625001	1925125000	500000
chr2	1931125001	1931875000	750000
chr2	1932000001	1933500000	1500000
chr2	1933500001	1934000000	500000
chr2	1938500001	1940625000	2125000
chr2	1943875001	1944750000	875000
chr2	1948875001	1950250000	1375000
chr2	1951125001	1952125000	1000000
chr2	1957125001	1957875000	750000
chr2	1961875001	1962500000	625000
chr2	1973625001	1974625000	1000000
chr2	1976250001	1977500000	1250000
chr2	1977875001	1979375000	1500000
chr2	1989750001	1990250000	500000
chr2	1993125001	1993875000	750000
chr2	1995250001	1996375000	1125000
chr2	2000125001	2001000000	875000
chr2	2003125001	2003625000	500000
chr2	2016000001	2016500000	500000
chr2	2018000001	2018875000	875000
chr2	2027375001	2027875000	500000
chr2	2034375001	2035250000	875000
chr2	2039250001	2040125000	875000
chr2	2043625001	2044250000	625000
chr2	2047250001	2048000000	750000
chr3	16500001	17000000	500000
chr3	26125001	26750000	625000
chr3	49000001	49500000	500000
chr3	51125001	52625000	1500000
chr3	58625001	59500000	875000
chr3	59750001	60375000	625000
chr3	60625001	62750000	2125000
chr3	67125001	67625000	500000
chr3	68375001	69250000	875000
chr3	71625001	72625000	1000000
chr3	76375001	77750000	1375000
chr3	78250001	79125000	875000
chr3	80625001	81250000	625000
chr3	84250001	84875000	625000
chr3	87000001	89500000	2500000
chr3	90000001	90625000	625000
chr3	92000001	92625000	625000
chr3	95750001	97500000	1750000
chr3	97500001	98625000	1125000
chr3	104000001	105250000	1250000
chr3	105500001	106375000	875000
chr3	106625001	107125000	500000
chr3	111250001	112000000	750000
chr3	121625001	122500000	875000
chr3	131375001	131875000	500000
chr3	134125001	134750000	625000
chr3	137500001	138000000	500000
chr3	138000001	138625000	625000
chr3	138625001	139750000	1125000
chr3	145625001	146500000	875000
chr3	147250001	148875000	1625000
chr3	155625001	156750000	1125000
chr3	163875001	165000000	1125000
chr3	165500001	166750000	1250000
chr3	180250001	181375000	1125000
chr3	208875001	210625000	1750000
chr3	210750001	213375000	2625000
chr3	213500001	214125000	625000
chr3	214625001	228125000	13500000
chr3	229625001	232250000	2625000
chr3	232250001	237250000	5000000
chr3	237875001	243375000	5500000
chr3	246875001	247625000	750000
chr3	250625001	251125000	500000
chr3	258500001	260000000	1500000
chr3	260750001	261750000	1000000
chr3	262125001	263750000	1625000
chr3	266750001	267375000	625000
chr3	268375001	269500000	1125000
chr3	269500001	270000000	500000
chr3	271375001	272875000	1500000
chr3	274000001	275125000	1125000
chr3	275500001	276375000	875000
chr3	277750001	279000000	1250000
chr3	281750001	282250000	500000
chr3	284000001	285000000	1000000
chr3	291125001	292625000	1500000
chr3	292750001	293750000	1000000
chr3	297500001	298750000	1250000
chr3	298875001	299750000	875000
chr3	299875001	300750000	875000
chr3	302750001	303375000	625000
chr3	303750001	304750000	1000000
chr3	305000001	305500000	500000
chr3	311000001	311750000	750000
chr3	315500001	316375000	875000
chr3	317750001	318625000	875000
chr3	318875001	319500000	625000
chr3	320875001	321750000	875000
chr3	322375001	323000000	625000
chr3	323625001	324375000	750000
chr3	328375001	329000000	625000
chr3	329500001	331000000	1500000
chr3	333250001	334125000	875000
chr3	335250001	336375000	1125000
chr3	343750001	344375000	625000
chr3	355250001	356125000	875000
chr3	358500001	359000000	500000
chr3	359500001	360375000	875000
chr3	360875001	361625000	750000
chr3	364375001	365375000	1000000
chr3	389375001	390500000	1125000
chr3	390750001	391750000	1000000
chr3	394875001	396250000	1375000
chr3	396250001	397125000	875000
chr3	403000001	403875000	875000
chr3	408000001	409500000	1500000
chr3	420500001	421375000	875000
chr3	422125001	422750000	625000
chr3	422750001	423375000	625000
chr3	424375001	425625000	1250000
chr3	448375001	449250000	875000
chr3	449375001	450750000	1375000
chr3	452000001	453000000	1000000
chr3	453750001	455125000	1375000
chr3	455875001	456875000	1000000
chr3	458500001	460250000	1750000
chr3	460250001	461375000	1125000
chr3	468000001	468875000	875000
chr3	472000001	472500000	500000
chr3	494375001	494875000	500000
chr3	505875001	507000000	1125000
chr3	508375001	509000000	625000
chr3	511000001	511750000	750000
chr3	516375001	517000000	625000
chr3	517250001	517875000	625000
chr3	518125001	519000000	875000
chr3	525000001	525750000	750000
chr3	528875001	530125000	1250000
chr3	530125001	531625000	1500000
chr3	538125001	538750000	625000
chr3	541000001	541625000	625000
chr3	542125001	543000000	875000
chr3	543125001	543875000	750000
chr3	545625001	547375000	1750000
chr3	549250001	549875000	625000
chr3	549875001	552125000	2250000
chr3	552375001	554250000	1875000
chr3	554375001	555250000	875000
chr3	560750001	562875000	2125000
chr3	567000001	567875000	875000
chr3	568500001	569250000	750000
chr3	574375001	575000000	625000
chr3	579250001	579750000	500000
chr3	581500001	582375000	875000
chr3	584875001	586375000	1500000
chr3	597000001	597625000	625000
chr3	600750001	601625000	875000
chr3	601875001	602375000	500000
chr3	610625001	611250000	625000
chr3	612625001	613125000	500000
chr3	613125001	614500000	1375000
chr3	616375001	617250000	875000
chr3	621375001	622625000	1250000
chr3	624500001	625250000	750000
chr3	635750001	637375000	1625000
chr3	637375001	638625000	1250000
chr3	640000001	640500000	500000
chr3	644750001	645625000	875000
chr3	647875001	648375000	500000
chr3	651750001	652375000	625000
chr3	652500001	653000000	500000
chr3	654250001	655500000	1250000
chr3	658250001	658875000	625000
chr3	660250001	661250000	1000000
chr3	662000001	662750000	750000
chr3	664625001	666000000	1375000
chr3	666000001	667625000	1625000
chr3	669000001	669750000	750000
chr3	670250001	671500000	1250000
chr3	673000001	673500000	500000
chr3	674250001	674875000	625000
chr3	682125001	683000000	875000
chr3	686000001	687250000	1250000
chr3	688250001	689000000	750000
chr3	690625001	691375000	750000
chr3	696000001	696625000	625000
chr3	700750001	701500000	750000
chr3	701750001	702750000	1000000
chr3	704625001	706625000	2000000
chr3	708125001	709250000	1125000
chr3	710125001	710875000	750000
chr3	711000001	711500000	500000
chr3	711500001	712750000	1250000
chr3	715000001	715500000	500000
chr3	717500001	718125000	625000
chr3	752125001	753125000	1000000
chr3	761375001	762250000	875000
chr3	762250001	762875000	625000
chr3	763125001	763875000	750000
chr3	764500001	765000000	500000
chr3	765500001	766000000	500000
chr3	766125001	766625000	500000
chr3	766625001	767125000	500000
chr3	769000001	769875000	875000
chr3	772000001	772750000	750000
chr3	776375001	777000000	625000
chr3	779000001	779750000	750000
chr3	781500001	782125000	625000
chr3	790750001	792250000	1500000
chr3	792500001	793250000	750000
chr3	801000001	801625000	625000
chr3	803000001	806500000	3500000
chr3	807125001	807875000	750000
chr3	808750001	809625000	875000
chr3	810375001	812875000	2500000
chr3	813375001	816500000	3125000
chr3	818875001	820125000	1250000
chr3	823000001	824250000	1250000
chr3	825000001	825500000	500000
chr3	826875001	829250000	2375000
chr3	829750001	830625000	875000
chr3	833750001	837625000	3875000
chr3	838250001	839250000	1000000
chr3	840125001	840875000	750000
chr3	847375001	848375000	1000000
chr3	848750001	849875000	1125000
chr3	852125001	853000000	875000
chr3	855750001	856625000	875000
chr3	861500001	862375000	875000
chr3	863000001	864125000	1125000
chr3	867250001	868375000	1125000
chr3	871000001	871500000	500000
chr3	871500001	872375000	875000
chr3	872875001	880125000	7250000
chr3	880875001	883750000	2875000
chr3	886750001	887625000	875000
chr3	891875001	893000000	1125000
chr3	893750001	894375000	625000
chr3	894500001	895750000	1250000
chr3	897125001	900000000	2875000
chr3	901000001	905125000	4125000
chr3	905125001	906000000	875000
chr3	907125001	908125000	1000000
chr3	910875001	914625000	3750000
chr3	914625001	916375000	1750000
chr3	916625001	917500000	875000
chr3	917625001	920500000	2875000
chr3	920875001	921500000	625000
chr3	931000001	934000000	3000000
chr3	934250001	934750000	500000
chr3	935125001	942750000	7625000
chr3	943125001	947500000	4375000
chr3	950625001	951250000	625000
chr3	952375001	953000000	625000
chr3	953125001	953750000	625000
chr3	954500001	955875000	1375000
chr3	959375001	960625000	1250000
chr3	966000001	966750000	750000
chr3	967375001	969750000	2375000
chr3	974500001	975000000	500000
chr3	975125001	977000000	1875000
chr3	978000001	978750000	750000
chr3	982875001	983375000	500000
chr3	985125001	987750000	2625000
chr3	992125001	993125000	1000000
chr3	993375001	994750000	1375000
chr3	1001250001	1001875000	625000
chr3	1005625001	1006875000	1250000
chr3	1018875001	1019625000	750000
chr3	1025125001	1026375000	1250000
chr3	1029250001	1030000000	750000
chr3	1035375001	1036500000	1125000
chr3	1036875001	1041125000	4250000
chr3	1046000001	1049250000	3250000
chr3	1049375001	1050250000	875000
chr3	1052000001	1055375000	3375000
chr3	1055500001	1056375000	875000
chr3	1057500001	1058250000	750000
chr3	1059375001	1059875000	500000
chr3	1060250001	1061375000	1125000
chr3	1069500001	1070750000	1250000
chr3	1093125001	1093750000	625000
chr3	1095375001	1096125000	750000
chr3	1105125001	1106125000	1000000
chr3	1108000001	1108875000	875000
chr3	1111125001	1111625000	500000
chr3	1113875001	1114500000	625000
chr3	1116500001	1117750000	1250000
chr3	1120375001	1120875000	500000
chr3	1134000001	1134500000	500000
chr3	1144125001	1145000000	875000
chr3	1148625001	1149875000	1250000
chr3	1152500001	1153125000	625000
chr3	1153500001	1161125000	7625000
chr3	1163875001	1165375000	1500000
chr3	1165625001	1166250000	625000
chr3	1167125001	1172250000	5125000
chr3	1175375001	1176250000	875000
chr3	1177875001	1178625000	750000
chr3	1179125001	1180000000	875000
chr3	1180500001	1181625000	1125000
chr3	1181750001	1183000000	1250000
chr3	1185375001	1185875000	500000
chr3	1186500001	1189000000	2500000
chr3	1191625001	1192625000	1000000
chr3	1192875001	1193750000	875000
chr3	1194000001	1194625000	625000
chr3	1201250001	1202750000	1500000
chr3	1209500001	1211000000	1500000
chr3	1214250001	1215125000	875000
chr3	1219625001	1220625000	1000000
chr3	1231875001	1232625000	750000
chr3	1232625001	1233500000	875000
chr3	1234375001	1234875000	500000
chr3	1235125001	1236500000	1375000
chr3	1237000001	1237750000	750000
chr3	1239125001	1240750000	1625000
chr3	1248625001	1249125000	500000
chr3	1250625001	1251375000	750000
chr3	1258625001	1259625000	1000000
chr3	1259750001	1261250000	1500000
chr3	1262375001	1263500000	1125000
chr3	1307250001	1307750000	500000
chr3	1309375001	1310250000	875000
chr3	1310625001	1311500000	875000
chr3	1317625001	1319250000	1625000
chr3	1319250001	1320000000	750000
chr3	1329625001	1330625000	1000000
chr3	1330875001	1333250000	2375000
chr3	1346250001	1346750000	500000
chr3	1349000001	1349875000	875000
chr3	1353500001	1355750000	2250000
chr3	1360000001	1362875000	2875000
chr3	1367625001	1369500000	1875000
chr3	1370125001	1370750000	625000
chr3	1380500001	1381250000	750000
chr3	1389000001	1389875000	875000
chr3	1390000001	1390625000	625000
chr3	1394250001	1394875000	625000
chr3	1397500001	1398000000	500000
chr3	1403875001	1404375000	500000
chr3	1419000001	1419500000	500000
chr3	1424250001	1426125000	1875000
chr3	1426250001	1427125000	875000
chr3	1435250001	1436125000	875000
chr3	1440875001	1441375000	500000
chr3	1444500001	1445250000	750000
chr4	9125001	9875000	750000
chr4	10125001	11000000	875000
chr4	22625001	23500000	875000
chr4	27750001	28625000	875000
chr4	31125001	31625000	500000
chr4	47250001	48125000	875000
chr4	60750001	61750000	1000000
chr4	63125001	64500000	1375000
chr4	68875001	69375000	500000
chr4	69375001	69875000	500000
chr4	72875001	73625000	750000
chr4	76125001	77000000	875000
chr4	78125001	78750000	625000
chr4	79375001	80500000	1125000
chr4	91125001	92625000	1500000
chr4	93250001	93750000	500000
chr4	101125001	102000000	875000
chr4	108875001	109750000	875000
chr4	110875001	111375000	500000
chr4	114250001	115375000	1125000
chr4	115500001	116375000	875000
chr4	116875001	118000000	1125000
chr4	120500001	121250000	750000
chr4	128250001	128750000	500000
chr4	149125001	149750000	625000
chr4	152500001	155125000	2625000
chr4	156250001	157125000	875000
chr4	158250001	159000000	750000
chr4	159375001	160000000	625000
chr4	165500001	166625000	1125000
chr4	168250001	168750000	500000
chr4	169875001	177375000	7500000
chr4	177500001	178625000	1125000
chr4	181125001	182250000	1125000
chr4	182625001	183625000	1000000
chr4	186125001	188125000	2000000
chr4	188250001	190125000	1875000
chr4	190375001	195125000	4750000
chr4	195125001	202750000	7625000
chr4	204750001	205500000	750000
chr4	205750001	206625000	875000
chr4	211125001	212125000	1000000
chr4	214125001	215000000	875000
chr4	216500001	217125000	625000
chr4	221625001	233875000	12250000
chr4	234250001	242625000	8375000
chr4	243000001	245750000	2750000
chr4	245875001	246750000	875000
chr4	248250001	249750000	1500000
chr4	250000001	253250000	3250000
chr4	253625001	258125000	4500000
chr4	258250001	259500000	1250000
chr4	259750001	264500000	4750000
chr4	268250001	273500000	5250000
chr4	273750001	281875000	8125000
chr4	282625001	283250000	625000
chr4	285375001	287125000	1750000
chr4	287250001	290500000	3250000
chr4	290500001	295375000	4875000
chr4	295500001	299500000	4000000
chr4	299750001	305625000	5875000
chr4	305875001	312000000	6125000
chr4	338250001	338875000	625000
chr4	338875001	339625000	750000
chr4	340750001	341625000	875000
chr4	359625001	360250000	625000
chr4	363625001	364625000	1000000
chr4	365750001	366625000	875000
chr4	366875001	367625000	750000
chr4	367875001	368625000	750000
chr4	368625001	369125000	500000
chr4	369500001	372125000	2625000
chr4	373500001	374000000	500000
chr4	374375001	375250000	875000
chr4	378125001	380250000	2125000
chr4	383250001	383750000	500000
chr4	383875001	385250000	1375000
chr4	385875001	386375000	500000
chr4	390375001	391500000	1125000
chr4	399875001	400500000	625000
chr4	408875001	409750000	875000
chr4	411625001	412125000	500000
chr4	416625001	417375000	750000
chr4	417875001	418625000	750000
chr4	419750001	421375000	1625000
chr4	422000001	422750000	750000
chr4	423000001	430875000	7875000
chr4	432125001	434250000	2125000
chr4	435250001	436875000	1625000
chr4	437000001	437500000	500000
chr4	438625001	439625000	1000000
chr4	439625001	440875000	1250000
chr4	441500001	442500000	1000000
chr4	444125001	444625000	500000
chr4	445375001	446125000	750000
chr4	450750001	451375000	625000
chr4	469125001	469750000	625000
chr4	472125001	472875000	750000
chr4	486750001	487250000	500000
chr4	490125001	491125000	1000000
chr4	494500001	495500000	1000000
chr4	505625001	506125000	500000
chr4	571625001	572125000	500000
chr4	572500001	573625000	1125000
chr4	574000001	574625000	625000
chr4	582375001	583875000	1500000
chr4	609500001	610125000	625000
chr4	611375001	612000000	625000
chr4	613750001	614375000	625000
chr4	614375001	615125000	750000
chr4	616750001	617250000	500000
chr4	619125001	620000000	875000
chr4	626625001	627500000	875000
chr4	635250001	637875000	2625000
chr4	644500001	645250000	750000
chr4	648500001	649000000	500000
chr4	657875001	658625000	750000
chr4	660750001	661875000	1125000
chr4	662000001	664250000	2250000
chr4	666250001	666875000	625000
chr4	667000001	668375000	1375000
chr4	669000001	672625000	3625000
chr4	672750001	675250000	2500000
chr4	676000001	677375000	1375000
chr4	677750001	678375000	625000
chr4	679875001	680375000	500000
chr4	681375001	683750000	2375000
chr4	685500001	686375000	875000
chr4	699750001	700625000	875000
chr4	701625001	702750000	1125000
chr4	702750001	703750000	1000000
chr4	704750001	706750000	2000000
chr4	714750001	715500000	750000
chr4	716125001	717250000	1125000
chr4	717375001	720000000	2625000
chr4	720125001	722375000	2250000
chr4	722375001	723625000	1250000
chr4	723875001	728750000	4875000
chr4	729375001	730375000	1000000
chr4	730500001	731375000	875000
chr4	732125001	733250000	1125000
chr4	735500001	737000000	1500000
chr4	737125001	737625000	500000
chr4	738625001	739250000	625000
chr4	739875001	741375000	1500000
chr4	744625001	745625000	1000000
chr4	749750001	750625000	875000
chr4	763875001	764625000	750000
chr4	780750001	781625000	875000
chr4	782000001	782875000	875000
chr4	786000001	786500000	500000
chr4	786875001	787875000	1000000
chr4	789750001	790375000	625000
chr4	794125001	794875000	750000
chr4	799125001	800000000	875000
chr4	800500001	802000000	1500000
chr4	806875001	808250000	1375000
chr4	811750001	812500000	750000
chr4	815625001	816875000	1250000
chr4	817750001	818500000	750000
chr4	819000001	820500000	1500000
chr4	820500001	821875000	1375000
chr4	822000001	822875000	875000
chr4	823000001	824125000	1125000
chr4	824375001	824875000	500000
chr4	830250001	830875000	625000
chr4	837500001	838000000	500000
chr4	844125001	844625000	500000
chr4	846125001	846625000	500000
chr4	848750001	850125000	1375000
chr4	860750001	861250000	500000
chr4	863750001	864375000	625000
chr4	868750001	869250000	500000
chr4	873375001	874000000	625000
chr4	876750001	877625000	875000
chr4	879125001	880250000	1125000
chr4	882125001	883000000	875000
chr4	889875001	892125000	2250000
chr4	903250001	903875000	625000
chr4	904500001	905250000	750000
chr4	907250001	907875000	625000
chr4	908125001	909000000	875000
chr4	911875001	915625000	3750000
chr4	916750001	917750000	1000000
chr4	918500001	920125000	1625000
chr4	920250001	921000000	750000
chr4	922000001	923000000	1000000
chr4	923250001	924750000	1500000
chr4	937125001	938250000	1125000
chr4	938250001	939125000	875000
chr4	940375001	941375000	1000000
chr4	942500001	943500000	1000000
chr4	945625001	946250000	625000
chr4	946750001	947625000	875000
chr4	951375001	951875000	500000
chr4	952375001	952875000	500000
chr4	953750001	954625000	875000
chr4	963875001	964625000	750000
chr4	966750001	967375000	625000
chr4	971500001	972000000	500000
chr4	975000001	975625000	625000
chr4	977500001	978125000	625000
chr4	984500001	985375000	875000
chr4	988250001	988750000	500000
chr4	992250001	993000000	750000
chr4	1006500001	1007625000	1125000
chr4	1015000001	1015750000	750000
chr4	1016750001	1017625000	875000
chr4	1032500001	1033125000	625000
chr4	1036625001	1037125000	500000
chr4	1045625001	1046125000	500000
chr4	1048875001	1049375000	500000
chr4	1057500001	1058625000	1125000
chr4	1078000001	1079625000	1625000
chr4	1085625001	1086250000	625000
chr4	1086250001	1087750000	1500000
chr4	1089750001	1090500000	750000
chr4	1111875001	1113375000	1500000
chr4	1128000001	1128750000	750000
chr4	1129375001	1130000000	625000
chr4	1130625001	1131250000	625000
chr4	1140000001	1140875000	875000
chr4	1142000001	1142625000	625000
chr4	1143250001	1143875000	625000
chr4	1155625001	1156375000	750000
chr4	1195375001	1195875000	500000
chr4	1200500001	1201125000	625000
chr4	1211500001	1212000000	500000
chr4	1290750001	1291625000	875000
chr4	1308250001	1308750000	500000
chr4	1380125001	1381000000	875000
chr4	1456000001	1456625000	625000
chr4	1458750001	1459875000	1125000
chr4	1487500001	1488000000	500000
chr4	1517125001	1518125000	1000000
chr4	1525875001	1526750000	875000
chr4	1535375001	1536000000	625000
chr4	1538750001	1539500000	750000
chr4	1558750001	1559250000	500000
chr4	1590875001	1591625000	750000
chr4	1592875001	1593375000	500000
chr4	1593750001	1595375000	1625000
chr4	1647125001	1647875000	750000
chr4	1667625001	1668250000	625000
chr4	1714875001	1715875000	1000000
chr4	1726500001	1727250000	750000
chr4	1736375001	1737250000	875000
chr4	1742125001	1742750000	625000
chr4	1743500001	1744625000	1125000
chr4	1744875001	1745875000	1000000
chr4	1752875001	1753500000	625000
chr4	1755875001	1757000000	1125000
chr4	1759750001	1760500000	750000
chr4	1763000001	1763750000	750000
chr4	1766125001	1767000000	875000
chr4	1773500001	1774125000	625000
chr4	1776625001	1778125000	1500000
chr4	1782250001	1783250000	1000000
chr4	1791000001	1792000000	1000000
chr4	1792250001	1793750000	1500000
chr4	1794125001	1794875000	750000
chr4	1799625001	1800750000	1125000
chr4	1812875001	1813375000	500000
chr4	1814000001	1814875000	875000
chr4	1826125001	1827250000	1125000
chr4	1828000001	1828500000	500000
chr4	1851125001	1852000000	875000
chr5	6875001	7375000	500000
chr5	10125001	11500000	1375000
chr5	12250001	13750000	1500000
chr5	20000001	20625000	625000
chr5	21250001	22250000	1000000
chr5	24125001	24625000	500000
chr5	28625001	29500000	875000
chr5	29875001	30625000	750000
chr5	31125001	33000000	1875000
chr5	33125001	34875000	1750000
chr5	36625001	37375000	750000
chr5	37875001	38625000	750000
chr5	38750001	39250000	500000
chr5	40250001	41250000	1000000
chr5	42750001	43500000	750000
chr5	47000001	48125000	1125000
chr5	49500001	50375000	875000
chr5	54500001	55375000	875000
chr5	56375001	57250000	875000
chr5	66375001	66875000	500000
chr5	67125001	68375000	1250000
chr5	68500001	69625000	1125000
chr5	74625001	75125000	500000
chr5	88000001	89250000	1250000
chr5	92500001	93250000	750000
chr5	101875001	103250000	1375000
chr5	105500001	106500000	1000000
chr5	107750001	109375000	1625000
chr5	110625001	111125000	500000
chr5	115625001	116500000	875000
chr5	116500001	117500000	1000000
chr5	118000001	119375000	1375000
chr5	133250001	133875000	625000
chr5	138000001	138875000	875000
chr5	148000001	149000000	1000000
chr5	151750001	152625000	875000
chr5	153250001	153750000	500000
chr5	154375001	155125000	750000
chr5	161500001	162500000	1000000
chr5	162875001	163875000	1000000
chr5	164500001	165500000	1000000
chr5	175250001	176375000	1125000
chr5	178500001	179000000	500000
chr5	194000001	194875000	875000
chr5	198375001	198875000	500000
chr5	209750001	210250000	500000
chr5	214375001	214875000	500000
chr5	216250001	217125000	875000
chr5	218875001	220500000	1625000
chr5	221125001	221625000	500000
chr5	230125001	231250000	1125000
chr5	239000001	240125000	1125000
chr5	245750001	246250000	500000
chr5	251875001	252750000	875000
chr5	253750001	257000000	3250000
chr5	257000001	258250000	1250000
chr5	258500001	260250000	1750000
chr5	261500001	262625000	1125000
chr5	263500001	264375000	875000
chr5	265875001	266750000	875000
chr5	266875001	267875000	1000000
chr5	268125001	268875000	750000
chr5	269250001	269875000	625000
chr5	270500001	272000000	1500000
chr5	274125001	274875000	750000
chr5	277375001	278375000	1000000
chr5	278375001	287000000	8625000
chr5	287250001	289625000	2375000
chr5	289875001	290500000	625000
chr5	291250001	292375000	1125000
chr5	292875001	294250000	1375000
chr5	294250001	295125000	875000
chr5	296250001	297500000	1250000
chr5	297625001	299125000	1500000
chr5	300125001	301000000	875000
chr5	302875001	303625000	750000
chr5	304750001	305625000	875000
chr5	306000001	306875000	875000
chr5	307000001	308500000	1500000
chr5	308750001	309250000	500000
chr5	309375001	310625000	1250000
chr5	310875001	311750000	875000
chr5	311750001	312250000	500000
chr5	312250001	313125000	875000
chr5	317000001	318000000	1000000
chr5	321875001	322500000	625000
chr5	322625001	324250000	1625000
chr5	324250001	325125000	875000
chr5	328875001	329625000	750000
chr5	336500001	337250000	750000
chr5	337750001	338375000	625000
chr5	339875001	340500000	625000
chr5	341125001	343000000	1875000
chr5	345750001	346375000	625000
chr5	349250001	353875000	4625000
chr5	354250001	354875000	625000
chr5	357625001	359375000	1750000
chr5	359750001	362000000	2250000
chr5	362125001	363250000	1125000
chr5	363250001	364375000	1125000
chr5	364750001	365500000	750000
chr5	365875001	366375000	500000
chr5	366375001	368625000	2250000
chr5	369125001	370000000	875000
chr5	370125001	371500000	1375000
chr5	374000001	375000000	1000000
chr5	375250001	376500000	1250000
chr5	376625001	389625000	13000000
chr5	394375001	396000000	1625000
chr5	396250001	400750000	4500000
chr5	400750001	406125000	5375000
chr5	407250001	414875000	7625000
chr5	415000001	420000000	5000000
chr5	422000001	436375000	14375000
chr5	437125001	438125000	1000000
chr5	438625001	440375000	1750000
chr5	440625001	441500000	875000
chr5	442625001	443500000	875000
chr5	449625001	451625000	2000000
chr5	451875001	452500000	625000
chr5	453125001	462125000	9000000
chr5	463750001	468500000	4750000
chr5	469875001	471375000	1500000
chr5	475750001	477250000	1500000
chr5	477625001	478500000	875000
chr5	478875001	479500000	625000
chr5	480000001	481250000	1250000
chr5	489500001	491125000	1625000
chr5	492875001	493750000	875000
chr5	500250001	501500000	1250000
chr5	504625001	507375000	2750000
chr5	510250001	510750000	500000
chr5	514625001	515750000	1125000
chr5	515875001	517000000	1125000
chr5	517125001	519750000	2625000
chr5	521000001	523750000	2750000
chr5	524125001	525375000	1250000
chr5	528125001	529000000	875000
chr5	531000001	531875000	875000
chr5	532250001	533250000	1000000
chr5	536250001	536750000	500000
chr5	537500001	538125000	625000
chr5	538750001	540000000	1250000
chr5	540500001	541375000	875000
chr5	542875001	544000000	1125000
chr5	547375001	548125000	750000
chr5	550625001	551250000	625000
chr5	555375001	556250000	875000
chr5	567750001	568750000	1000000
chr5	571750001	572625000	875000
chr5	578875001	579625000	750000
chr5	580375001	581875000	1500000
chr5	582500001	583375000	875000
chr5	584250001	585375000	1125000
chr5	585625001	587250000	1625000
chr5	588625001	590125000	1500000
chr5	590250001	590750000	500000
chr5	592750001	593375000	625000
chr5	595375001	596000000	625000
chr5	597875001	599125000	1250000
chr5	600000001	601375000	1375000
chr5	603500001	604000000	500000
chr5	605500001	606000000	500000
chr5	614625001	615125000	500000
chr5	618000001	618625000	625000
chr5	619750001	620375000	625000
chr5	622750001	624250000	1500000
chr5	632250001	632875000	625000
chr5	651750001	652250000	500000
chr5	654000001	654500000	500000
chr5	657875001	658625000	750000
chr5	661375001	664500000	3125000
chr5	665375001	666000000	625000
chr5	666000001	666750000	750000
chr5	667125001	668125000	1000000
chr5	671125001	672125000	1000000
chr5	695000001	697250000	2250000
chr5	699250001	699750000	500000
chr5	700875001	701625000	750000
chr5	702125001	702625000	500000
chr5	706500001	707625000	1125000
chr5	709875001	711625000	1750000
chr5	713250001	714125000	875000
chr5	716750001	717500000	750000
chr5	722250001	723125000	875000
chr5	723375001	724000000	625000
chr5	728625001	729250000	625000
chr5	735750001	736750000	1000000
chr5	746250001	747000000	750000
chr5	747000001	748000000	1000000
chr5	749500001	751000000	1500000
chr5	751125001	751875000	750000
chr5	752625001	754000000	1375000
chr5	756875001	758000000	1125000
chr5	761750001	762625000	875000
chr5	762625001	763125000	500000
chr5	763375001	764125000	750000
chr5	765625001	766375000	750000
chr5	768500001	769000000	500000
chr5	782500001	783375000	875000
chr5	788625001	790125000	1500000
chr5	795000001	795750000	750000
chr5	799375001	800125000	750000
chr5	805125001	806000000	875000
chr5	812250001	813125000	875000
chr5	838500001	839000000	500000
chr5	839125001	840000000	875000
chr5	844875001	845750000	875000
chr5	848125001	848625000	500000
chr5	865375001	866250000	875000
chr5	866875001	867500000	625000
chr5	871500001	872625000	1125000
chr5	879250001	880000000	750000
chr5	896375001	896875000	500000
chr5	907500001	908375000	875000
chr5	927125001	928000000	875000
chr5	979500001	980125000	625000
chr5	997000001	997500000	500000
chr5	997875001	998500000	625000
chr5	1024375001	1025375000	1000000
chr5	1027125001	1027625000	500000
chr5	1061500001	1062125000	625000
chr5	1095750001	1096250000	500000
chr5	1120500001	1124875000	4375000
chr5	1125125001	1125625000	500000
chr5	1126500001	1127375000	875000
chr5	1130000001	1131125000	1125000
chr5	1131625001	1133750000	2125000
chr5	1134125001	1135500000	1375000
chr5	1135750001	1136625000	875000
chr5	1144625001	1145375000	750000
chr5	1145500001	1147500000	2000000
chr5	1150500001	1151000000	500000
chr5	1151750001	1154500000	2750000
chr5	1154875001	1156750000	1875000
chr5	1157625001	1158125000	500000
chr5	1158125001	1159000000	875000
chr5	1160625001	1161375000	750000
chr5	1164875001	1165625000	750000
chr5	1165750001	1166875000	1125000
chr5	1166875001	1168125000	1250000
chr5	1170375001	1170875000	500000
chr5	1173500001	1174000000	500000
chr5	1177375001	1177875000	500000
chr5	1183250001	1184000000	750000
chr5	1185000001	1185500000	500000
chr5	1199500001	1200000000	500000
chr5	1200875001	1202125000	1250000
chr5	1205375001	1206000000	625000
chr5	1207875001	1209375000	1500000
chr5	1209625001	1210250000	625000
chr5	1210625001	1211125000	500000
chr5	1217000001	1218625000	1625000
chr5	1218625001	1221000000	2375000
chr5	1221750001	1222500000	750000
chr5	1222625001	1223500000	875000
chr5	1223500001	1224500000	1000000
chr5	1224500001	1226375000	1875000
chr5	1227250001	1228000000	750000
chr5	1233125001	1234250000	1125000
chr5	1235125001	1237250000	2125000
chr5	1239750001	1240500000	750000
chr5	1241500001	1242250000	750000
chr5	1242750001	1244250000	1500000
chr5	1244250001	1247875000	3625000
chr5	1248125001	1249250000	1125000
chr5	1249750001	1250500000	750000
chr5	1251500001	1252375000	875000
chr5	1258500001	1259375000	875000
chr5	1260000001	1261875000	1875000
chr5	1285625001	1287375000	1750000
chr5	1288500001	1289125000	625000
chr5	1349750001	1350625000	875000
chr5	1390875001	1392125000	1250000
chr5	1405500001	1406375000	875000
chr5	1513375001	1513875000	500000
chr5	1517875001	1518750000	875000
chr5	1552000001	1553500000	1500000
chr5	1585875001	1587250000	1375000
chr5	1588500001	1589625000	1125000
chr5	1590875001	1591875000	1000000
chr5	1594500001	1595500000	1000000
chr5	1599625001	1601000000	1375000
chr5	1601625001	1604125000	2500000
chr5	1607000001	1610500000	3500000
chr5	1610625001	1611625000	1000000
chr5	1614125001	1614750000	625000
chr5	1615500001	1617875000	2375000
chr5	1618875001	1619500000	625000
chr5	1620375001	1621250000	875000
chr5	1622250001	1622750000	500000
chr5	1625500001	1630250000	4750000
chr5	1630750001	1639000000	8250000
chr5	1646750001	1647750000	1000000
chr5	1649750001	1650875000	1125000
chr5	1655875001	1656625000	750000
chr5	1657000001	1658250000	1250000
chr5	1658250001	1659375000	1125000
chr5	1660375001	1660875000	500000
chr5	1664125001	1665375000	1250000
chr5	1678750001	1680000000	1250000
chr5	1685000001	1686500000	1500000
chr5	1687125001	1688875000	1750000
chr6	3625001	5250000	1625000
chr6	16500001	17250000	750000
chr6	24000001	24750000	750000
chr6	30125001	31000000	875000
chr6	55625001	56125000	500000
chr6	57000001	57625000	625000
chr6	60875001	61500000	625000
chr6	62250001	62750000	500000
chr6	72000001	72500000	500000
chr6	72750001	74750000	2000000
chr6	77625001	78375000	750000
chr6	84500001	85375000	875000
chr6	87750001	88250000	500000
chr6	88375001	88875000	500000
chr6	92875001	93750000	875000
chr6	98250001	99375000	1125000
chr6	99750001	100875000	1125000
chr6	102750001	103625000	875000
chr6	103750001	105375000	1625000
chr6	109375001	110250000	875000
chr6	114375001	115500000	1125000
chr6	122250001	123000000	750000
chr6	125125001	126125000	1000000
chr6	126875001	128500000	1625000
chr6	129125001	130250000	1125000
chr6	130375001	132500000	2125000
chr6	132500001	133375000	875000
chr6	133375001	134125000	750000
chr6	134375001	136375000	2000000
chr6	136500001	140750000	4250000
chr6	161625001	162250000	625000
chr6	164125001	164750000	625000
chr6	169125001	169750000	625000
chr6	179875001	181125000	1250000
chr6	186125001	186750000	625000
chr6	189250001	191125000	1875000
chr6	191750001	192625000	875000
chr6	194750001	195500000	750000
chr6	198375001	198875000	500000
chr6	208375001	209250000	875000
chr6	214250001	216000000	1750000
chr6	225625001	226500000	875000
chr6	226875001	227500000	625000
chr6	235875001	237125000	1250000
chr6	248750001	249250000	500000
chr6	250625001	251250000	625000
chr6	255375001	256750000	1375000
chr6	257875001	259375000	1500000
chr6	263750001	264500000	750000
chr6	265000001	266625000	1625000
chr6	267000001	267875000	875000
chr6	270625001	271250000	625000
chr6	272250001	274250000	2000000
chr6	274750001	275250000	500000
chr6	281250001	281875000	625000
chr6	282375001	283250000	875000
chr6	285500001	286125000	625000
chr6	288125001	288875000	750000
chr6	306625001	307625000	1000000
chr6	309500001	310125000	625000
chr6	310875001	311625000	750000
chr6	317375001	319375000	2000000
chr6	323375001	325000000	1625000
chr6	326375001	327125000	750000
chr6	327375001	328000000	625000
chr6	329250001	329875000	625000
chr6	329875001	330750000	875000
chr6	332750001	333375000	625000
chr6	335375001	336250000	875000
chr6	337750001	338625000	875000
chr6	340250001	341000000	750000
chr6	342000001	343250000	1250000
chr6	343500001	344125000	625000
chr6	344375001	345000000	625000
chr6	346375001	346875000	500000
chr6	351000001	351625000	625000
chr6	352000001	352500000	500000
chr6	353500001	354250000	750000
chr6	356250001	357250000	1000000
chr6	357375001	358125000	750000
chr6	360375001	361250000	875000
chr6	361375001	361875000	500000
chr6	364250001	364750000	500000
chr6	365000001	366875000	1875000
chr6	367125001	367875000	750000
chr6	367875001	368750000	875000
chr6	370375001	371500000	1125000
chr6	374250001	377000000	2750000
chr6	377500001	378125000	625000
chr6	382125001	384500000	2375000
chr6	385500001	386250000	750000
chr6	386250001	386875000	625000
chr6	388500001	390250000	1750000
chr6	393125001	394000000	875000
chr6	394375001	394875000	500000
chr6	398125001	398750000	625000
chr6	400750001	401625000	875000
chr6	405875001	406750000	875000
chr6	420750001	421500000	750000
chr6	426625001	427375000	750000
chr6	431750001	432250000	500000
chr6	435125001	436625000	1500000
chr6	445750001	446250000	500000
chr6	449250001	450875000	1625000
chr6	451125001	452500000	1375000
chr6	452500001	454000000	1500000
chr6	454625001	455375000	750000
chr6	459000001	459875000	875000
chr6	460000001	460875000	875000
chr6	461000001	461875000	875000
chr6	462125001	463000000	875000
chr6	463000001	463750000	750000
chr6	465625001	466500000	875000
chr6	467375001	468125000	750000
chr6	469500001	470750000	1250000
chr6	471625001	472750000	1125000
chr6	481500001	482125000	625000
chr6	484500001	486375000	1875000
chr6	486500001	487500000	1000000
chr6	514875001	515750000	875000
chr6	517625001	518125000	500000
chr6	531625001	533250000	1625000
chr6	534875001	536000000	1125000
chr6	537000001	538500000	1500000
chr6	539125001	540000000	875000
chr6	545625001	546375000	750000
chr6	577875001	581500000	3625000
chr6	581625001	582250000	625000
chr6	586000001	587000000	1000000
chr6	593500001	594375000	875000
chr6	595500001	596125000	625000
chr6	618875001	619500000	625000
chr6	636375001	637375000	1000000
chr6	685750001	686625000	875000
chr6	687375001	688375000	1000000
chr6	691750001	693000000	1250000
chr6	693625001	695250000	1625000
chr6	698500001	699250000	750000
chr6	699375001	700000000	625000
chr6	700125001	702000000	1875000
chr6	702250001	703250000	1000000
chr6	707500001	708125000	625000
chr6	709125001	710000000	875000
chr6	715625001	716500000	875000
chr6	720875001	721500000	625000
chr6	732250001	732875000	625000
chr6	748125001	749000000	875000
chr6	759750001	760250000	500000
chr6	767500001	768250000	750000
chr6	777750001	778500000	750000
chr6	787125001	788000000	875000
chr6	788375001	789625000	1250000
chr6	790250001	791250000	1000000
chr6	795000001	795875000	875000
chr6	796375001	797375000	1000000
chr6	798750001	799500000	750000
chr6	806500001	807250000	750000
chr6	809375001	810500000	1125000
chr6	811750001	812375000	625000
chr6	812500001	813500000	1000000
chr6	813750001	815125000	1375000
chr6	815625001	816250000	625000
chr6	829750001	830625000	875000
chr6	836625001	837875000	1250000
chr6	839000001	839875000	875000
chr6	854750001	855375000	625000
chr6	855500001	856250000	750000
chr6	869125001	869625000	500000
chr6	882625001	883375000	750000
chr6	886500001	887750000	1250000
chr6	887875001	888500000	625000
chr6	894875001	895375000	500000
chr6	911625001	912625000	1000000
chr6	914375001	915000000	625000
chr6	929375001	930625000	1250000
chr6	930875001	931375000	500000
chr6	932125001	932875000	750000
chr6	933375001	934625000	1250000
chr6	948500001	950000000	1500000
chr6	964250001	966125000	1875000
chr6	966500001	967250000	750000
chr6	974625001	975125000	500000
chr6	979000001	980375000	1375000
chr6	985375001	986750000	1375000
chr6	987500001	988375000	875000
chr6	988500001	989625000	1125000
chr6	991625001	994750000	3125000
chr6	995500001	996000000	500000
chr6	996125001	997000000	875000
chr6	997250001	998875000	1625000
chr6	999125001	1000000000	875000
chr6	1000125001	1000875000	750000
chr6	1000875001	1002500000	1625000
chr6	1003125001	1010750000	7625000
chr6	1011125001	1015250000	4125000
chr6	1015250001	1017625000	2375000
chr6	1019750001	1020500000	750000
chr6	1020750001	1021500000	750000
chr6	1021875001	1026250000	4375000
chr6	1030625001	1031875000	1250000
chr6	1032125001	1035875000	3750000
chr6	1035875001	1039375000	3500000
chr6	1040375001	1041250000	875000
chr6	1042000001	1044625000	2625000
chr6	1045375001	1047000000	1625000
chr6	1047250001	1051250000	4000000
chr6	1051250001	1059000000	7750000
chr6	1060250001	1074250000	14000000
chr6	1074500001	1076875000	2375000
chr6	1077875001	1085250000	7375000
chr6	1086750001	1090250000	3500000
chr6	1090250001	1092500000	2250000
chr6	1092750001	1096750000	4000000
chr6	1097000001	1106375000	9375000
chr6	1107125001	1108000000	875000
chr6	1111000001	1111500000	500000
chr6	1111500001	1112500000	1000000
chr6	1114250001	1115875000	1625000
chr6	1117375001	1118000000	625000
chr6	1121750001	1122500000	750000
chr6	1122750001	1123500000	750000
chr6	1123750001	1124750000	1000000
chr6	1128750001	1130375000	1625000
chr6	1130625001	1131500000	875000
chr6	1148750001	1149875000	1125000
chr6	1152125001	1153125000	1000000
chr6	1155125001	1157375000	2250000
chr6	1158000001	1160625000	2625000
chr6	1160750001	1161500000	750000
chr6	1165000001	1165500000	500000
chr6	1214000001	1215000000	1000000
chr6	1219750001	1220625000	875000
chr6	1223750001	1224500000	750000
chr6	1233250001	1234000000	750000
chr6	1241750001	1242375000	625000
chr6	1244125001	1244750000	625000
chr6	1245625001	1246125000	500000
chr6	1252000001	1252875000	875000
chr6	1268500001	1269125000	625000
chr6	1270000001	1270500000	500000
chr6	1276250001	1276875000	625000
chr6	1277375001	1278500000	1125000
chr6	1279625001	1280625000	1000000
chr6	1280625001	1281500000	875000
chr6	1283500001	1284000000	500000
chr6	1285875001	1286875000	1000000
chr6	1290125001	1291125000	1000000
chr6	1294375001	1295125000	750000
chr6	1298125001	1299000000	875000
chr6	1299750001	1300250000	500000
chr6	1302250001	1303375000	1125000
chr6	1312875001	1313750000	875000
chr6	1315000001	1315500000	500000
chr6	1330125001	1331000000	875000
chr6	1331125001	1332250000	1125000
chr6	1336125001	1337000000	875000
chr6	1339750001	1340250000	500000
chr6	1340500001	1341250000	750000
chr6	1342375001	1343250000	875000
chr6	1346750001	1347500000	750000
chr6	1362625001	1363250000	625000
chr6	1373125001	1373625000	500000
chr6	1379500001	1380375000	875000
chr6	1381125001	1381750000	625000
chr6	1386250001	1386750000	500000
chr6	1389000001	1389750000	750000
chr6	1390250001	1391125000	875000
chr6	1391500001	1392250000	750000
chr6	1393000001	1393500000	500000
chr6	1394500001	1395125000	625000
chr6	1395750001	1396375000	625000
chr6	1399625001	1400750000	1125000
chr6	1400750001	1401750000	1000000
chr6	1402000001	1403250000	1250000
chr6	1406500001	1407125000	625000
chr6	1408500001	1409000000	500000
chr6	1410750001	1411250000	500000
chr6	1413000001	1414000000	1000000
chr6	1422750001	1423625000	875000
chr6	1426125001	1427125000	1000000
chr6	1428500001	1429750000	1250000
chr6	1436875001	1438000000	1125000
chr6	1438125001	1439000000	875000
chr6	1450875001	1451500000	625000
chr6	1451875001	1452625000	750000
chr6	1453125001	1454500000	1375000
chr6	1460625001	1461750000	1125000
chr6	1467625001	1468125000	500000
chr6	1472000001	1473625000	1625000
chr6	1474375001	1475125000	750000
chr6	1475375001	1477000000	1625000
chr6	1477125001	1478125000	1000000
chr6	1479500001	1480125000	625000
chr6	1482500001	1483250000	750000
chr6	1485625001	1487000000	1375000
chr6	1487125001	1488000000	875000
chr6	1498625001	1499875000	1250000
chr6	1505125001	1506750000	1625000
chr6	1506750001	1507750000	1000000
chr6	1525250001	1526125000	875000
chr6	1526875001	1527750000	875000
chr6	1536125001	1537125000	1000000
chr6	1538750001	1539750000	1000000
chr6	1540000001	1540750000	750000
chr6	1541125001	1542750000	1625000
chr6	1544250001	1545125000	875000
chr6	1545125001	1546375000	1250000
chr6	1551125001	1551625000	500000
chr6	1554125001	1554875000	750000
chr6	1555375001	1556125000	750000
chr6	1557125001	1560750000	3625000
chr6	1569000001	1569750000	750000
chr6	1575500001	1576250000	750000
chr6	1579875001	1580375000	500000
chr6	1583000001	1584000000	1000000
chr6	1584250001	1585750000	1500000
chr6	1591625001	1593875000	2250000
chr6	1601375001	1601875000	500000
chr6	1602250001	1603125000	875000
chr6	1604125001	1605500000	1375000
chr6	1605750001	1606500000	750000
chr6	1607375001	1608000000	625000
chr6	1613000001	1613625000	625000
chr6	1615875001	1616875000	1000000
chr6	1617875001	1620500000	2625000
chr6	1620625001	1622625000	2000000
chr6	1630000001	1631500000	1500000
chr6	1633000001	1633875000	875000
chr6	1637000001	1637500000	500000
chr6	1639125001	1639875000	750000
chr6	1646000001	1647125000	1125000
chr6	1652625001	1653875000	1250000
chr6	1655500001	1656625000	1125000
chr6	1657000001	1658000000	1000000
chr6	1659125001	1660000000	875000
chr6	1665750001	1666750000	1000000
chr6	1672500001	1673625000	1125000
chr6	1680750001	1682375000	1625000
chr6	1695250001	1695750000	500000
chr6	1710250001	1711250000	1000000
chr6	1711625001	1712125000	500000
chr6	1715750001	1717000000	1250000
chr6	1718250001	1719000000	750000
chr6	1721750001	1722625000	875000
chr6	1722875001	1724000000	1125000
chr6	1728375001	1729875000	1500000
chr6	1732375001	1733250000	875000
chr6	1735250001	1736000000	750000
chr6	1741125001	1742000000	875000
chr6	1766875001	1767750000	875000
chr6	1785250001	1786125000	875000
chr6	1790125001	1791250000	1125000
chr6	1799500001	1800375000	875000
chr6	1813750001	1814750000	1000000
chr6	1816375001	1817125000	750000
chr6	1824375001	1826125000	1750000
chr6	1832500001	1833500000	1000000
chr6	1839750001	1840625000	875000
chr6	1843000001	1844000000	1000000
chr6	1857375001	1858000000	625000
chr6	1866125001	1867375000	1250000
chr6	1868625001	1869500000	875000
chr6	1869750001	1871125000	1375000
chr6	1872625001	1873125000	500000
chr6	1874125001	1874750000	625000
chr6	1874875001	1875875000	1000000
chr6	1901000001	1902125000	1125000
chr6	1903000001	1904625000	1625000
chr6	1907250001	1907875000	625000
chr6	1908750001	1909375000	625000
chr6	1915875001	1916625000	750000
chr6	1927625001	1929000000	1375000
chr6	1929750001	1930500000	750000
chr6	1932375001	1932875000	500000
chr6	1939500001	1941250000	1750000
chr6	1943125001	1943750000	625000
chr6	1944000001	1944750000	750000
chr6	1948375001	1949250000	875000
chr6	1950000001	1951875000	1875000
chr6	1953875001	1954875000	1000000
chr6	1958250001	1959875000	1625000
chr6	1960500001	1961500000	1000000
chr6	1964750001	1965500000	750000
chr6	1970000001	1971000000	1000000
chr6	1972375001	1974250000	1875000
chr6	1974375001	1974875000	500000
chr6	1980375001	1980875000	500000
chr6	1989375001	1990375000	1000000
chr6	1993000001	1993500000	500000
chr6	2001000001	2001500000	500000
chr6	2003375001	2004250000	875000
chr6	2005375001	2005875000	500000
chr6	2012625001	2013750000	1125000
chr6	2014000001	2015125000	1125000
chr6	2015500001	2016250000	750000
chr7	3875001	4875000	1000000
chr7	14125001	15000000	875000
chr7	16375001	17000000	625000
chr7	28750001	30625000	1875000
chr7	31875001	32750000	875000
chr7	36500001	37000000	500000
chr7	48750001	49375000	625000
chr7	59750001	60500000	750000
chr7	62000001	62875000	875000
chr7	66625001	67125000	500000
chr7	76125001	77500000	1375000
chr7	79875001	80875000	1000000
chr7	82375001	83125000	750000
chr7	84375001	85375000	1000000
chr7	89625001	91500000	1875000
chr7	96125001	96750000	625000
chr7	104750001	105750000	1000000
chr7	105750001	106625000	875000
chr7	107375001	108375000	1000000
chr7	109625001	110500000	875000
chr7	125000001	126250000	1250000
chr7	128750001	129625000	875000
chr7	129875001	131125000	1250000
chr7	131625001	132375000	750000
chr7	132375001	133000000	625000
chr7	133000001	133875000	875000
chr7	134375001	135250000	875000
chr7	141250001	141875000	625000
chr7	142250001	143250000	1000000
chr7	143750001	144625000	875000
chr7	148000001	148750000	750000
chr7	149375001	150375000	1000000
chr7	158375001	159375000	1000000
chr7	167500001	168125000	625000
chr7	189500001	190000000	500000
chr7	202000001	202625000	625000
chr7	202750001	203250000	500000
chr7	207625001	208625000	1000000
chr7	209750001	210375000	625000
chr7	213000001	214000000	1000000
chr7	247750001	248625000	875000
chr7	255125001	256000000	875000
chr7	260125001	261375000	1250000
chr7	266500001	268875000	2375000
chr7	272625001	273625000	1000000
chr7	281750001	282375000	625000
chr7	293750001	294625000	875000
chr7	295125001	297000000	1875000
chr7	305375001	306250000	875000
chr7	306750001	307625000	875000
[truncated: 3,721 more rows]

## Sheet: Table S7
Table S7 Genomic region with top 5% θπ ratio
#Chr	Bin_Start	Bin_End	πOG/πCG1		#Chr	Bin_Start	Bin_End	πOG/πCG2
chr1	2125001	2625000	1.45228		chr1	26000001	26500000	4.68595
chr1	7125001	7625000	1.33051		chr1	62875001	63375000	4.47108
chr1	17625001	18125000	1.69169		chr1	95500001	96000000	4.06252
chr1	17750001	18250000	1.79327		chr1	104500001	105000000	4.64175
chr1	17875001	18375000	1.33001		chr1	104625001	105125000	8.47271
chr1	19000001	19500000	1.39095		chr1	104750001	105250000	6.4641
chr1	23625001	24125000	2.06382		chr1	106250001	106750000	16.2735
chr1	23750001	24250000	3.41424		chr1	106375001	106875000	13.1173
chr1	23875001	24375000	3.58791		chr1	106500001	107000000	11.4438
chr1	24000001	24500000	3.29108		chr1	106625001	107125000	12.0307
chr1	24125001	24625000	4.11539		chr1	107250001	107750000	21.6847
chr1	24250001	24750000	3.33397		chr1	107375001	107875000	9.46308
chr1	24375001	24875000	2.20464		chr1	107500001	108000000	11.6088
chr1	24500001	25000000	1.43139		chr1	107625001	108125000	10.904
chr1	33250001	33750000	1.471		chr1	107750001	108250000	10.6508
chr1	34125001	34625000	1.32693		chr1	107875001	108375000	17.15
chr1	34250001	34750000	1.43903		chr1	108000001	108500000	16.6931
chr1	34375001	34875000	1.66273		chr1	108125001	108625000	15.5879
chr1	34500001	35000000	1.54364		chr1	108250001	108750000	11.0197
chr1	62875001	63375000	2.52704		chr1	108375001	108875000	6.7194
chr1	71125001	71625000	1.37108		chr1	109375001	109875000	3.87098
chr1	71250001	71750000	1.72968		chr1	109625001	110125000	7.82425
chr1	75500001	76000000	1.37707		chr1	109750001	110250000	17.3451
chr1	110750001	111250000	2.06124		chr1	109875001	110375000	16.0338
chr1	110875001	111375000	2.08436		chr1	110750001	111250000	21.8458
chr1	111000001	111500000	2.15394		chr1	110875001	111375000	19.5319
chr1	111125001	111625000	2.36688		chr1	111000001	111500000	19.0841
chr1	111250001	111750000	5.48968		chr1	111125001	111625000	17.2168
chr1	111500001	112000000	2.89876		chr1	111250001	111750000	19.9987
chr1	111625001	112125000	1.73897		chr1	111500001	112000000	26.6089
chr1	126125001	126625000	1.82678		chr1	111625001	112125000	14.13
chr1	126250001	126750000	2.32159		chr1	111750001	112250000	12.5032
chr1	127000001	127500000	1.38332		chr1	111875001	112375000	10.7277
chr1	127125001	127625000	1.39212		chr1	112000001	112500000	9.06829
chr1	136625001	137125000	1.40691		chr1	112125001	112625000	15.1689
chr1	192500001	193000000	1.41718		chr1	112250001	112750000	12.2849
chr1	194125001	194625000	1.34796		chr1	112375001	112875000	6.98542
chr1	194250001	194750000	1.32468		chr1	175750001	176250000	5.2413
chr1	194375001	194875000	1.47088		chr1	179125001	179625000	3.65092
chr1	194500001	195000000	1.62921		chr1	179250001	179750000	4.55054
chr1	194750001	195250000	1.59664		chr1	179375001	179875000	8.2124
chr1	195875001	196375000	1.64996		chr1	179500001	180000000	5.94006
chr1	196000001	196500000	1.84454		chr1	179625001	180125000	7.6822
chr1	196125001	196625000	1.88872		chr1	179750001	180250000	7.42254
chr1	196250001	196750000	1.93475		chr1	179875001	180375000	6.48675
chr1	197000001	197500000	2.13001		chr1	180000001	180500000	8.25324
chr1	197125001	197625000	2.07167		chr1	180375001	180875000	8.86744
chr1	197250001	197750000	2.12193		chr1	180500001	181000000	8.29397
chr1	197375001	197875000	2.23491		chr1	180625001	181125000	4.64393
chr1	197500001	198000000	3.5754		chr1	198625001	199125000	3.92027
chr1	197625001	198125000	5.09991		chr1	204250001	204750000	3.76837
chr1	197750001	198250000	4.92026		chr1	216375001	216875000	6.65731
chr1	197875001	198375000	3.86598		chr1	216500001	217000000	7.91608
chr1	198000001	198500000	2.50377		chr1	216625001	217125000	9.96523
chr1	198125001	198625000	2.13145		chr1	216750001	217250000	11.5408
chr1	198250001	198750000	1.82425		chr1	216875001	217375000	10.815
chr1	198375001	198875000	1.73833		chr1	217000001	217500000	12.7547
chr1	198500001	199000000	1.74931		chr1	217125001	217625000	11.7715
chr1	198625001	199125000	1.80664		chr1	217250001	217750000	12.1549
chr1	198750001	199250000	1.86671		chr1	217625001	218125000	4.70334
chr1	198875001	199375000	1.7227		chr1	217750001	218250000	6.71751
chr1	199000001	199500000	1.53946		chr1	217875001	218375000	7.52402
chr1	200875001	201375000	1.49563		chr1	218000001	218500000	7.46103
chr1	230625001	231125000	1.35838		chr1	220875001	221375000	3.73115
chr1	238125001	238625000	1.44777		chr1	221875001	222375000	4.22161
chr1	238250001	238750000	1.35237		chr1	222000001	222500000	5.96465
chr1	239125001	239625000	1.65487		chr1	222125001	222625000	6.55624
chr1	240375001	240875000	1.71105		chr1	222250001	222750000	4.41447
chr1	240500001	241000000	2.60447		chr1	269000001	269500000	7.26322
chr1	240625001	241125000	3.79107		chr1	269125001	269625000	6.38612
chr1	240750001	241250000	3.7023		chr1	275750001	276250000	3.89949
chr1	240875001	241375000	3.30816		chr1	322125001	322625000	3.67708
chr1	241000001	241500000	2.19842		chr1	380125001	380625000	6.17153
chr1	259625001	260125000	1.43052		chr1	380250001	380750000	4.9347
chr1	259750001	260250000	1.76797		chr1	391750001	392250000	3.84731
chr1	287375001	287875000	1.57223		chr1	399750001	400250000	4.22396
chr1	287500001	288000000	1.66295		chr1	399875001	400375000	4.60165
chr1	287625001	288125000	1.57615		chr1	400000001	400500000	3.89721
chr1	305875001	306375000	1.78686		chr1	409500001	410000000	4.4801
chr1	306000001	306500000	1.80759		chr1	410875001	411375000	3.94379
chr1	306125001	306625000	1.785		chr1	411000001	411500000	4.44626
chr1	306250001	306750000	1.57475		chr1	412125001	412625000	3.93318
chr1	306375001	306875000	1.56762		chr1	412250001	412750000	4.30712
chr1	306500001	307000000	1.5902		chr1	412375001	412875000	3.9878
chr1	306625001	307125000	1.72764		chr1	412500001	413000000	5.25144
chr1	306750001	307250000	2.0145		chr1	412625001	413125000	4.93166
chr1	307125001	307625000	1.8923		chr1	412750001	413250000	3.96876
chr1	340375001	340875000	1.33898		chr1	415250001	415750000	4.00279
chr1	342625001	343125000	1.35812		chr1	415375001	415875000	3.70957
chr1	342750001	343250000	1.38851		chr1	417750001	418250000	4.01634
chr1	342875001	343375000	1.49058		chr1	417875001	418375000	4.38574
chr1	343750001	344250000	1.55298		chr1	418000001	418500000	4.59778
chr1	343875001	344375000	1.73858		chr1	418125001	418625000	4.95511
chr1	344000001	344500000	1.58315		chr1	418250001	418750000	4.41274
chr1	407250001	407750000	1.6253		chr1	418375001	418875000	4.25646
chr1	440375001	440875000	1.38474		chr1	418500001	419000000	4.01644
chr1	474875001	475375000	2.05771		chr1	418625001	419125000	4.00038
chr1	475125001	475625000	1.32721		chr1	418750001	419250000	4.12688
chr1	475250001	475750000	1.31192		chr1	418875001	419375000	3.88686
chr1	491375001	491875000	1.37776		chr1	447000001	447500000	3.83366
chr1	498125001	498625000	1.38566		chr1	447125001	447625000	5.9894
chr1	502750001	503250000	1.35972		chr1	459375001	459875000	5.18907
chr1	502875001	503375000	1.66639		chr1	466000001	466500000	4.53047
chr1	525000001	525500000	1.50214		chr1	467000001	467500000	4.42699
chr1	525125001	525625000	1.63017		chr1	467125001	467625000	5.35419
chr1	535000001	535500000	1.35546		chr1	467250001	467750000	4.31745
chr1	537250001	537750000	1.38788		chr1	472875001	473375000	4.45849
chr1	537375001	537875000	1.43938		chr1	473000001	473500000	4.15687
chr1	544250001	544750000	1.42		chr1	531125001	531625000	5.92522
chr1	544375001	544875000	1.43811		chr1	531250001	531750000	5.47268
chr1	544500001	545000000	1.33308		chr1	543375001	543875000	3.91411
chr1	547500001	548000000	1.45652		chr1	543500001	544000000	4.0711
chr1	547625001	548125000	1.38919		chr1	543625001	544125000	4.52544
chr1	572000001	572500000	1.40347		chr1	552625001	553125000	4.31133
chr1	594250001	594750000	1.3544		chr1	555875001	556375000	7.00617
chr1	594375001	594875000	1.49407		chr1	556000001	556500000	8.06346
chr1	594500001	595000000	1.98497		chr1	556125001	556625000	5.16233
chr1	614500001	615000000	1.44735		chr1	556250001	556750000	4.58176
chr1	614750001	615250000	1.49914		chr1	556875001	557375000	7.7222
chr1	614875001	615375000	1.44793		chr1	557250001	557750000	3.89844
chr1	615000001	615500000	1.35748		chr1	557375001	557875000	3.92146
chr1	623625001	624125000	1.33014		chr1	557500001	558000000	7.00528
chr1	624625001	625125000	1.35545		chr1	557625001	558125000	15.9402
chr1	640750001	641250000	1.31422		chr1	558000001	558500000	14.4686
chr1	640875001	641375000	1.56793		chr1	558125001	558625000	13.0476
chr1	641000001	641500000	1.63184		chr1	558250001	558750000	6.61583
chr1	641125001	641625000	1.57942		chr1	558375001	558875000	4.26563
chr1	641250001	641750000	1.60534		chr1	559375001	559875000	6.11435
chr1	641750001	642250000	1.31761		chr1	559500001	560000000	18.4658
chr1	641875001	642375000	1.40527		chr1	559625001	560125000	18.2736
chr1	642000001	642500000	1.52965		chr1	559750001	560250000	13.0799
chr1	642125001	642625000	1.79119		chr1	559875001	560375000	6.06305
chr1	642250001	642750000	1.43533		chr1	560000001	560500000	4.70543
chr1	642375001	642875000	1.5946		chr1	560125001	560625000	4.24446
chr1	643375001	643875000	1.31789		chr1	560500001	561000000	6.47454
chr1	643500001	644000000	1.62766		chr1	564000001	564500000	4.50825
chr1	643625001	644125000	1.8031		chr1	564125001	564625000	5.2871
chr1	643875001	644375000	1.81349		chr1	564250001	564750000	6.32884
chr1	644000001	644500000	1.60173		chr1	564375001	564875000	4.49689
chr1	644125001	644625000	1.68942		chr1	565125001	565625000	3.92032
chr1	644250001	644750000	1.52298		chr1	565250001	565750000	4.31532
chr1	644375001	644875000	1.44272		chr1	569625001	570125000	4.01897
chr1	644500001	645000000	1.54718		chr1	569875001	570375000	4.46709
chr1	644625001	645125000	1.44704		chr1	571125001	571625000	8.136
chr1	644750001	645250000	1.31806		chr1	571250001	571750000	6.93735
chr1	646375001	646875000	1.50333		chr1	571375001	571875000	7.04081
chr1	646500001	647000000	2.37887		chr1	571500001	572000000	8.63801
chr1	646625001	647125000	1.76907		chr1	571625001	572125000	9.86834
chr1	646750001	647250000	1.49321		chr1	571750001	572250000	7.70093
chr1	686875001	687375000	1.61451		chr1	571875001	572375000	6.70688
chr1	687000001	687500000	1.57071		chr1	572000001	572500000	4.5665
chr1	687125001	687625000	1.78008		chr1	574000001	574500000	6.32808
chr1	688875001	689375000	1.48149		chr1	574125001	574625000	4.05583
chr1	689000001	689500000	1.7202		chr1	597125001	597625000	5.35031
chr1	689125001	689625000	1.5168		chr1	597250001	597750000	6.36084
chr1	700375001	700875000	1.34641		chr1	597375001	597875000	5.85459
chr1	703250001	703750000	1.32039		chr1	597500001	598000000	4.07602
chr1	712500001	713000000	1.8032		chr1	603875001	604375000	3.72821
chr1	725250001	725750000	1.87844		chr1	604000001	604500000	3.71779
chr1	725375001	725875000	3.01555		chr1	623625001	624125000	3.65567
chr1	725500001	726000000	4.6302		chr1	634375001	634875000	3.87277
chr1	725625001	726125000	6.54402		chr1	634500001	635000000	5.10888
chr1	725750001	726250000	4.28006		chr1	638250001	638750000	3.68497
chr1	725875001	726375000	2.15152		chr1	638375001	638875000	5.92803
chr1	726000001	726500000	1.31674		chr1	638500001	639000000	5.3969
chr1	739250001	739750000	1.5252		chr1	638625001	639125000	4.14215
chr1	756375001	756875000	1.49374		chr1	650250001	650750000	4.31875
chr1	756500001	757000000	1.59894		chr1	650375001	650875000	8.01649
chr1	756625001	757125000	1.60258		chr1	650500001	651000000	6.24714
chr1	756750001	757250000	1.55116		chr1	659125001	659625000	5.73964
chr1	756875001	757375000	1.36376		chr1	659250001	659750000	7.16897
chr1	760375001	760875000	1.34276		chr1	659375001	659875000	3.89249
chr1	764375001	764875000	1.60646		chr1	667250001	667750000	3.95943
chr1	764500001	765000000	1.57587		chr1	670625001	671125000	4.10473
chr1	764625001	765125000	1.73357		chr1	674875001	675375000	5.72179
chr1	764750001	765250000	1.36712		chr1	675750001	676250000	6.18949
chr1	769625001	770125000	1.56886		chr1	675875001	676375000	10.2184
chr1	772500001	773000000	1.61339		chr1	676375001	676875000	4.54997
chr1	782625001	783125000	1.47089		chr1	676500001	677000000	8.4066
chr1	782750001	783250000	1.80525		chr1	676625001	677125000	12.9348
chr1	782875001	783375000	2.10177		chr1	676750001	677250000	7.21366
chr1	783000001	783500000	1.98796		chr1	676875001	677375000	11.5745
chr1	790875001	791375000	1.39075		chr1	677000001	677500000	6.0998
chr1	791000001	791500000	1.60699		chr1	677500001	678000000	3.97353
chr1	791125001	791625000	1.34641		chr1	678375001	678875000	4.74527
chr1	796250001	796750000	1.43962		chr1	678500001	679000000	5.79628
chr1	796375001	796875000	1.41727		chr1	678625001	679125000	7.44532
chr1	800500001	801000000	1.42577		chr1	678750001	679250000	8.35373
chr1	831375001	831875000	1.55268		chr1	679250001	679750000	3.85999
chr1	831500001	832000000	1.66735		chr1	679375001	679875000	4.92344
chr1	831625001	832125000	1.5291		chr1	679500001	680000000	6.21823
chr1	880000001	880500000	1.42727		chr1	679625001	680125000	8.2969
chr1	880125001	880625000	1.60474		chr1	679750001	680250000	10.1712
chr1	880250001	880750000	1.76425		chr1	679875001	680375000	14.6844
chr1	880375001	880875000	1.81522		chr1	680000001	680500000	16.8079
chr1	889000001	889500000	1.46039		chr1	680125001	680625000	23.4075
chr1	889125001	889625000	1.62653		chr1	680250001	680750000	13.0371
chr1	889250001	889750000	1.59996		chr1	680750001	681250000	8.34877
chr1	889375001	889875000	1.33204		chr1	680875001	681375000	8.01016
chr1	890500001	891000000	1.7861		chr1	681000001	681500000	9.55475
chr1	890625001	891125000	2.07668		chr1	681125001	681625000	17.7681
chr1	890750001	891250000	2.16704		chr1	681250001	681750000	17.0365
chr1	890875001	891375000	2.37249		chr1	681375001	681875000	17.7666
chr1	891000001	891500000	1.35096		chr1	681500001	682000000	12.9321
chr1	895875001	896375000	1.72971		chr1	681625001	682125000	9.26538
chr1	896125001	896625000	1.52729		chr1	681750001	682250000	7.18885
chr1	896250001	896750000	1.32664		chr1	682250001	682750000	5.23872
chr1	898500001	899000000	1.70031		chr1	682375001	682875000	13.999
chr1	898625001	899125000	1.37973		chr1	682500001	683000000	18.2824
chr1	912875001	913375000	1.34494		chr1	682625001	683125000	18.887
chr1	913000001	913500000	1.40254		chr1	682750001	683250000	17.0212
chr1	913125001	913625000	1.43878		chr1	682875001	683375000	14.8793
chr1	913250001	913750000	1.48892		chr1	683000001	683500000	13.2444
chr1	944750001	945250000	1.3133		chr1	683125001	683625000	11.8855
chr1	945000001	945500000	1.35793		chr1	684875001	685375000	3.84833
chr1	954250001	954750000	1.32321		chr1	685250001	685750000	3.92895
chr1	961000001	961500000	1.50868		chr1	685375001	685875000	6.8173
chr1	961125001	961625000	1.45643		chr1	685500001	686000000	8.10108
chr1	983250001	983750000	1.45306		chr1	685625001	686125000	9.03146
chr1	995750001	996250000	1.33253		chr1	685750001	686250000	9.17029
chr1	998750001	999250000	1.30931		chr1	685875001	686375000	5.31734
chr1	998875001	999375000	1.54315		chr1	686000001	686500000	4.52619
chr1	999000001	999500000	1.62952		chr1	686625001	687125000	5.0872
chr1	1023000001	1023500000	1.50334		chr1	686750001	687250000	8.01111
chr1	1023125001	1023625000	1.64665		chr1	686875001	687375000	9.84356
chr1	1023250001	1023750000	1.59263		chr1	687000001	687500000	9.59825
chr1	1023375001	1023875000	1.31455		chr1	687125001	687625000	6.94809
chr1	1054000001	1054500000	1.39176		chr1	687250001	687750000	5.85128
chr1	1054125001	1054625000	1.49651		chr1	687375001	687875000	5.31541
chr1	1054250001	1054750000	1.49054		chr1	687500001	688000000	5.20466
chr1	1054375001	1054875000	1.497		chr1	688000001	688500000	3.7634
chr1	1054500001	1055000000	1.60257		chr1	688250001	688750000	7.96466
chr1	1054625001	1055125000	1.59204		chr1	688375001	688875000	13.3813
chr1	1054750001	1055250000	1.5229		chr1	688500001	689000000	10.8379
chr1	1054875001	1055375000	1.44144		chr1	688625001	689125000	8.69798
chr1	1071000001	1071500000	1.37744		chr1	688875001	689375000	10.1041
chr1	1071125001	1071625000	1.38747		chr1	689000001	689500000	14.4792
chr1	1071250001	1071750000	1.37646		chr1	689125001	689625000	13.4421
chr1	1094250001	1094750000	1.43345		chr1	689250001	689750000	17.2171
chr1	1094375001	1094875000	1.97449		chr1	689375001	689875000	12.2493
chr1	1094625001	1095125000	1.48838		chr1	690625001	691125000	5.1259
chr1	1094750001	1095250000	1.41641		chr1	692000001	692500000	4.23528
chr1	1095125001	1095625000	1.46929		chr1	692125001	692625000	5.91346
chr1	1095250001	1095750000	1.35247		chr1	692250001	692750000	5.01579
chr1	1107625001	1108125000	1.38408		chr1	692375001	692875000	6.60504
chr1	1112000001	1112500000	1.36677		chr1	692500001	693000000	5.34467
chr1	1112125001	1112625000	1.84227		chr1	692625001	693125000	5.58631
chr1	1117250001	1117750000	1.35887		chr1	692750001	693250000	5.31343
chr1	1129125001	1129625000	1.51615		chr1	692875001	693375000	5.07282
chr1	1129875001	1130375000	1.31466		chr1	693000001	693500000	4.05971
chr1	1131375001	1131875000	1.42005		chr1	693125001	693625000	3.70981
chr1	1131500001	1132000000	1.44583		chr1	715375001	715875000	4.10011
chr1	1132625001	1133125000	1.46274		chr1	721375001	721875000	4.35176
chr1	1132750001	1133250000	1.8086		chr1	721500001	722000000	4.79942
chr1	1132875001	1133375000	2.32421		chr1	721625001	722125000	5.04431
chr1	1133000001	1133500000	2.56774		chr1	722750001	723250000	3.74088
chr1	1133125001	1133625000	1.85496		chr1	725625001	726125000	3.68059
chr1	1133250001	1133750000	1.32249		chr1	725750001	726250000	3.86076
chr1	1135875001	1136375000	1.44811		chr1	731250001	731750000	5.99195
chr1	1136000001	1136500000	1.53289		chr1	731375001	731875000	10.027
chr1	1136125001	1136625000	1.47507		chr1	731500001	732000000	14.917
chr1	1136250001	1136750000	1.34194		chr1	731625001	732125000	22.4646
chr1	1137000001	1137500000	1.32649		chr1	731750001	732250000	14.3153
chr1	1143375001	1143875000	1.56571		chr1	731875001	732375000	12.5447
chr1	1147500001	1148000000	1.54758		chr1	732000001	732500000	7.282
chr1	1147625001	1148125000	1.62517		chr1	732125001	732625000	5.85697
chr1	1147750001	1148250000	1.43601		chr1	732250001	732750000	4.56427
chr1	1147875001	1148375000	1.54364		chr1	733125001	733625000	6.71502
chr1	1148000001	1148500000	1.54069		chr1	733250001	733750000	5.78584
chr1	1148125001	1148625000	1.39618		chr1	733375001	733875000	3.70666
chr1	1148250001	1148750000	1.39671		chr1	734500001	735000000	4.73414
chr1	1150250001	1150750000	1.35257		chr1	734625001	735125000	6.00977
chr1	1150375001	1150875000	1.34999		chr1	734750001	735250000	6.51657
chr1	1151500001	1152000000	1.42403		chr1	734875001	735375000	8.68644
chr1	1151625001	1152125000	1.68786		chr1	735000001	735500000	7.60159
chr1	1151750001	1152250000	1.76595		chr1	735125001	735625000	6.01108
chr1	1151875001	1152375000	1.73133		chr1	735250001	735750000	6.83679
chr1	1152000001	1152500000	1.4753		chr1	735375001	735875000	6.79893
chr1	1152125001	1152625000	1.40086		chr1	735500001	736000000	5.31069
chr1	1152250001	1152750000	1.50592		chr1	735625001	736125000	5.23002
chr1	1152375001	1152875000	1.52352		chr1	736250001	736750000	3.89637
chr1	1154000001	1154500000	1.53031		chr1	736375001	736875000	9.2078
chr1	1154125001	1154625000	1.57127		chr1	736500001	737000000	21.983
chr1	1154250001	1154750000	1.50855		chr1	736625001	737125000	27.7882
chr1	1154375001	1154875000	1.35612		chr1	736750001	737250000	26.9716
chr1	1154625001	1155125000	1.4072		chr1	736875001	737375000	22.7306
chr1	1154750001	1155250000	1.55451		chr1	737000001	737500000	18.6191
chr1	1154875001	1155375000	1.64097		chr1	737500001	738000000	6.22012
chr1	1155000001	1155500000	1.6661		chr1	737625001	738125000	6.88581
chr1	1155125001	1155625000	1.53812		chr1	737750001	738250000	7.60052
chr1	1155250001	1155750000	1.48879		chr1	737875001	738375000	8.69557
chr1	1155375001	1155875000	1.34608		chr1	738000001	738500000	6.257
chr1	1156125001	1156625000	1.33654		chr1	738125001	738625000	5.51801
chr1	1156250001	1156750000	1.47054		chr1	738250001	738750000	6.29135
chr1	1156375001	1156875000	1.77281		chr1	738375001	738875000	7.20367
chr1	1156500001	1157000000	2.13086		chr1	738500001	739000000	4.89142
chr1	1156625001	1157125000	1.75068		chr1	738625001	739125000	7.30768
chr1	1156750001	1157250000	1.3378		chr1	738750001	739250000	9.67827
chr1	1158125001	1158625000	1.37658		chr1	738875001	739375000	13.0859
chr1	1158750001	1159250000	1.42439		chr1	739000001	739500000	14.3467
chr1	1158875001	1159375000	1.35927		chr1	739125001	739625000	11.0563
chr1	1159000001	1159500000	1.49441		chr1	739250001	739750000	10.1232
chr1	1159125001	1159625000	1.47182		chr1	739375001	739875000	8.27748
chr1	1159250001	1159750000	1.46479		chr1	739500001	740000000	9.09635
chr1	1159375001	1159875000	1.35257		chr1	739625001	740125000	11.989
chr1	1159875001	1160375000	1.55506		chr1	739750001	740250000	9.31115
chr1	1160000001	1160500000	1.64135		chr1	739875001	740375000	8.30454
chr1	1160125001	1160625000	1.59597		chr1	740000001	740500000	5.86365
chr1	1160250001	1160750000	1.64105		chr1	744125001	744625000	6.53473
chr1	1160375001	1160875000	1.71657		chr1	744250001	744750000	4.79676
chr1	1160500001	1161000000	1.48948		chr1	744375001	744875000	3.66114
chr1	1162250001	1162750000	1.44348		chr1	762125001	762625000	4.32508
chr1	1166125001	1166625000	1.37401		chr1	762250001	762750000	6.29649
chr1	1167750001	1168250000	1.35931		chr1	762375001	762875000	6.2292
chr1	1167875001	1168375000	1.40997		chr1	762500001	763000000	5.36115
chr1	1168000001	1168500000	1.44658		chr1	762625001	763125000	5.07151
chr1	1168125001	1168625000	1.43635		chr1	762875001	763375000	3.92598
chr1	1168250001	1168750000	1.40261		chr1	763000001	763500000	3.73674
chr1	1168375001	1168875000	1.38378		chr1	778375001	778875000	3.77721
chr1	1168500001	1169000000	1.34413		chr1	780250001	780750000	4.58964
chr1	1169625001	1170125000	1.4111		chr1	780375001	780875000	4.53559
chr1	1169750001	1170250000	1.71959		chr1	796500001	797000000	5.52219
chr1	1169875001	1170375000	1.65513		chr1	796625001	797125000	5.76986
chr1	1170000001	1170500000	1.71314		chr1	796750001	797250000	5.10815
chr1	1170125001	1170625000	1.33301		chr1	813875001	814375000	3.85924
chr1	1170750001	1171250000	1.33947		chr1	814125001	814625000	3.66503
chr1	1170875001	1171375000	1.3149		chr1	814500001	815000000	4.21873
chr1	1171875001	1172375000	1.45978		chr1	814625001	815125000	4.32082
chr1	1172000001	1172500000	1.53715		chr1	815125001	815625000	3.71191
chr1	1172125001	1172625000	1.63726		chr1	815250001	815750000	4.16816
chr1	1172250001	1172750000	1.59664		chr1	815375001	815875000	4.51054
chr1	1172500001	1173000000	1.56085		chr1	815500001	816000000	4.39106
chr1	1172625001	1173125000	1.51235		chr1	815625001	816125000	3.7213
chr1	1172750001	1173250000	1.5066		chr1	877000001	877500000	5.94902
chr1	1172875001	1173375000	1.38658		chr1	877125001	877625000	5.89159
chr1	1173000001	1173500000	1.31647		chr1	877250001	877750000	4.01309
chr1	1173625001	1174125000	1.32326		chr1	900125001	900625000	3.88482
chr1	1173750001	1174250000	1.6391		chr1	900250001	900750000	4.95559
chr1	1173875001	1174375000	1.80483		chr1	1020250001	1020750000	3.95786
chr1	1174000001	1174500000	1.7895		chr1	1071000001	1071500000	4.95747
chr1	1174125001	1174625000	1.87589		chr1	1071125001	1071625000	5.09538
chr1	1174250001	1174750000	1.88576		chr1	1071250001	1071750000	4.63887
chr1	1176500001	1177000000	1.41961		chr1	1128875001	1129375000	5.49748
chr1	1176625001	1177125000	1.87338		chr1	1129000001	1129500000	9.19311
chr1	1176750001	1177250000	2.3433		chr1	1129125001	1129625000	19.4792
chr1	1176875001	1177375000	1.32648		chr1	1129250001	1129750000	16.0302
chr1	1177500001	1178000000	1.34122		chr1	1129375001	1129875000	11.4632
chr1	1177625001	1178125000	1.33417		chr1	1129500001	1130000000	12.1884
chr1	1178000001	1178500000	1.33235		chr1	1129625001	1130125000	13.8226
chr1	1180750001	1181250000	1.45463		chr1	1129750001	1130250000	16.0946
chr1	1180875001	1181375000	1.66214		chr1	1129875001	1130375000	14.6526
chr1	1181000001	1181500000	1.79974		chr1	1130000001	1130500000	12.5864
chr1	1181125001	1181625000	1.8204		chr1	1130125001	1130625000	11.1963
chr1	1184750001	1185250000	1.37407		chr1	1130375001	1130875000	15.1708
chr1	1184875001	1185375000	1.43273		chr1	1130500001	1131000000	13.4952
chr1	1185000001	1185500000	1.40753		chr1	1130625001	1131125000	6.54273
chr1	1186125001	1186625000	1.5163		chr1	1130750001	1131250000	6.10174
chr1	1186250001	1186750000	1.73698		chr1	1130875001	1131375000	5.27276
chr1	1187750001	1188250000	1.43354		chr1	1131000001	1131500000	4.48726
chr1	1187875001	1188375000	1.56887		chr1	1131750001	1132250000	4.73626
chr1	1188000001	1188500000	2.29338		chr1	1131875001	1132375000	5.58316
chr1	1188125001	1188625000	2.19175		chr1	1132000001	1132500000	7.06811
chr1	1188250001	1188750000	2.31044		chr1	1132625001	1133125000	5.69933
chr1	1188375001	1188875000	1.79045		chr1	1132750001	1133250000	6.91125
chr1	1189125001	1189625000	1.73534		chr1	1132875001	1133375000	12.9128
chr1	1189250001	1189750000	1.47847		chr1	1133000001	1133500000	12.2233
chr1	1189375001	1189875000	1.64679		chr1	1138750001	1139250000	3.73123
chr1	1190625001	1191125000	1.33126		chr1	1152250001	1152750000	3.81364
chr1	1190750001	1191250000	1.42605		chr1	1152375001	1152875000	6.66552
chr1	1194875001	1195375000	1.54893		chr1	1168250001	1168750000	6.01952
chr1	1195000001	1195500000	1.67648		chr1	1168375001	1168875000	5.38159
chr1	1195125001	1195625000	1.73317		chr1	1168500001	1169000000	4.2743
chr1	1195250001	1195750000	1.61128		chr1	1169000001	1169500000	5.07297
chr1	1195375001	1195875000	1.67357		chr1	1169125001	1169625000	5.2995
chr1	1195500001	1196000000	1.76383		chr1	1169250001	1169750000	4.73553
chr1	1195625001	1196125000	1.88171		chr1	1169375001	1169875000	4.12317
chr1	1195750001	1196250000	2.05559		chr1	1169500001	1170000000	3.6554
chr1	1195875001	1196375000	1.91269		chr1	1169625001	1170125000	4.16588
chr1	1199625001	1200125000	1.37953		chr1	1172625001	1173125000	6.61053
chr1	1199750001	1200250000	1.80968		chr1	1172750001	1173250000	9.27004
chr1	1199875001	1200375000	1.74254		chr1	1172875001	1173375000	6.15009
chr1	1200000001	1200500000	1.78206		chr1	1173000001	1173500000	5.61501
chr1	1200125001	1200625000	1.56641		chr1	1235375001	1235875000	3.88457
chr1	1200250001	1200750000	1.63644		chr1	1252250001	1252750000	4.42334
chr1	1200375001	1200875000	1.48697		chr2	128875001	129375000	4.04484
chr1	1201875001	1202375000	1.62444		chr2	129125001	129625000	3.77214
chr1	1202000001	1202500000	1.49956		chr2	129250001	129750000	3.75766
chr1	1202625001	1203125000	1.35564		chr2	129375001	129875000	3.89233
chr1	1202750001	1203250000	1.33536		chr2	196250001	196750000	3.73739
chr1	1203125001	1203625000	1.32241		chr2	196375001	196875000	6.11085
chr1	1204250001	1204750000	1.32661		chr2	196500001	197000000	4.22508
chr1	1204375001	1204875000	1.33086		chr2	200000001	200500000	4.82995
chr1	1204500001	1205000000	1.31233		chr2	209500001	210000000	4.47327
chr1	1205000001	1205500000	1.39055		chr2	209750001	210250000	6.16896
chr1	1205125001	1205625000	1.66943		chr2	209875001	210375000	6.33194
chr1	1205250001	1205750000	1.80514		chr2	210000001	210500000	5.18341
chr1	1205375001	1205875000	1.5189		chr2	210500001	211000000	5.42979
chr1	1205750001	1206250000	1.34584		chr2	210625001	211125000	5.28447
chr1	1205875001	1206375000	1.50462		chr2	211750001	212250000	6.35702
chr1	1206000001	1206500000	1.59567		chr2	211875001	212375000	15.1218
chr1	1206125001	1206625000	1.59657		chr2	212125001	212625000	9.87769
chr1	1206250001	1206750000	1.46526		chr2	213750001	214250000	7.0295
chr1	1206500001	1207000000	1.43404		chr2	213875001	214375000	7.62274
chr1	1211250001	1211750000	1.41371		chr2	214000001	214500000	7.33628
chr1	1211375001	1211875000	1.4561		chr2	238250001	238750000	3.99562
chr1	1219250001	1219750000	1.36078		chr2	238375001	238875000	4.3996
chr1	1219375001	1219875000	1.40008		chr2	240000001	240500000	4.24056
chr1	1221500001	1222000000	1.4577		chr2	240125001	240625000	3.90607
chr1	1221625001	1222125000	1.49075		chr2	255750001	256250000	4.23806
chr1	1221750001	1222250000	1.41056		chr2	256250001	256750000	3.70578
chr1	1221875001	1222375000	1.44458		chr2	256375001	256875000	11.6879
chr1	1222000001	1222500000	1.40215		chr2	256500001	257000000	16.3946
chr1	1222125001	1222625000	1.50572		chr2	256625001	257125000	8.19226
chr1	1222250001	1222750000	1.64515		chr2	261750001	262250000	4.1189
chr1	1222375001	1222875000	1.57279		chr2	261875001	262375000	4.02268
chr1	1222500001	1223000000	1.69		chr2	262500001	263000000	4.27977
chr1	1222625001	1223125000	1.59378		chr2	262625001	263125000	4.55249
chr1	1222750001	1223250000	1.39076		chr2	288500001	289000000	4.54632
chr1	1222875001	1223375000	1.52428		chr2	288625001	289125000	5.67852
chr1	1223000001	1223500000	1.46301		chr2	288750001	289250000	5.60097
chr1	1223125001	1223625000	1.42442		chr2	288875001	289375000	5.12911
chr1	1223250001	1223750000	1.51964		chr2	291750001	292250000	5.52847
chr1	1224750001	1225250000	1.31096		chr2	291875001	292375000	10.0413
chr1	1224875001	1225375000	1.58078		chr2	296750001	297250000	5.33159
chr1	1225000001	1225500000	1.60145		chr2	296875001	297375000	4.54681
chr1	1225125001	1225625000	1.37545		chr2	299000001	299500000	4.04839
chr1	1228125001	1228625000	1.35604		chr2	299125001	299625000	6.75505
chr1	1233625001	1234125000	1.32712		chr2	299250001	299750000	7.14209
chr1	1235250001	1235750000	1.82296		chr2	299375001	299875000	5.45082
chr1	1235375001	1235875000	4.97938		chr2	299500001	300000000	5.21118
chr1	1235500001	1236000000	2.18216		chr2	301875001	302375000	3.88759
chr1	1236500001	1237000000	1.39443		chr2	302000001	302500000	3.71656
chr1	1236625001	1237125000	1.59148		chr2	302750001	303250000	8.90375
chr1	1236750001	1237250000	1.33721		chr2	302875001	303375000	7.50295
chr1	1237875001	1238375000	1.32201		chr2	303125001	303625000	13.5704
chr1	1239500001	1240000000	1.66763		chr2	303250001	303750000	12.591
chr1	1239625001	1240125000	1.62862		chr2	303375001	303875000	4.22163
chr1	1239750001	1240250000	1.67277		chr2	303875001	304375000	4.00213
chr1	1239875001	1240375000	1.69954		chr2	309375001	309875000	4.66788
chr1	1240000001	1240500000	1.46468		chr2	315250001	315750000	4.50402
chr1	1240125001	1240625000	1.37326		chr2	315375001	315875000	3.86215
chr1	1240250001	1240750000	1.39417		chr2	315500001	316000000	5.43746
chr1	1240375001	1240875000	1.32681		chr2	315625001	316125000	6.54047
chr1	1240625001	1241125000	1.3636		chr2	315875001	316375000	4.68533
chr1	1245750001	1246250000	2.68429		chr2	317500001	318000000	3.9835
chr1	1245875001	1246375000	4.31565		chr2	317625001	318125000	13.6695
chr1	1246000001	1246500000	4.66309		chr2	317750001	318250000	7.57885
chr1	1246125001	1246625000	2.39074		chr2	324875001	325375000	3.64846
chr1	1246250001	1246750000	2.21019		chr2	325750001	326250000	12.6151
chr1	1246375001	1246875000	1.34513		chr2	325875001	326375000	10.9791
chr1	1254500001	1255000000	1.35087		chr2	326000001	326500000	13.4405
chr1	1272625001	1273125000	1.75122		chr2	326125001	326625000	14.1705
chr1	1272750001	1273250000	1.75976		chr2	326250001	326750000	12.2286
chr1	1272875001	1273375000	1.78803		chr2	326375001	326875000	16.3311
chr1	1290000001	1290500000	1.56085		chr2	326500001	327000000	15.3796
chr1	1290125001	1290625000	1.50535		chr2	326625001	327125000	12.1161
chr1	1299250001	1299750000	1.46051		chr2	326750001	327250000	12.813
chr1	1301500001	1302000000	1.35509		chr2	326875001	327375000	4.39796
chr1	1321375001	1321875000	1.3618		chr2	359500001	360000000	4.18905
chr1	1323000001	1323500000	1.33325		chr2	359625001	360125000	5.13797
chr1	1338125001	1338625000	1.32956		chr2	359750001	360250000	5.18745
chr1	1338250001	1338750000	1.56217		chr2	359875001	360375000	4.43325
chr1	1349750001	1350250000	1.48528		chr2	365875001	366375000	3.76299
chr1	1349875001	1350375000	1.91484		chr2	366000001	366500000	3.83612
chr1	1350000001	1350500000	2.57909		chr2	403875001	404375000	4.53087
chr1	1350125001	1350625000	2.47309		chr2	404000001	404500000	4.74693
chr1	1350375001	1350875000	2.36499		chr2	404125001	404625000	4.0422
chr1	1350500001	1351000000	1.6581		chr2	405625001	406125000	4.99997
chr2	125001	625000	1.5148		chr2	405750001	406250000	4.77331
chr2	250001	750000	1.6513		chr2	405875001	406375000	5.16925
chr2	5375001	5875000	1.38805		chr2	406000001	406500000	4.59963
chr2	19000001	19500000	1.52997		chr2	425625001	426125000	5.51323
chr2	19125001	19625000	1.70211		chr2	425750001	426250000	4.2054
chr2	20500001	21000000	1.41433		chr2	427625001	428125000	4.56009
chr2	26875001	27375000	1.59209		chr2	427875001	428375000	4.46655
chr2	27000001	27500000	1.52988		chr2	428000001	428500000	5.02288
chr2	27125001	27625000	1.46195		chr2	429125001	429625000	5.24315
chr2	36875001	37375000	1.39269		chr2	429250001	429750000	4.82166
chr2	37000001	37500000	1.74373		chr2	488875001	489375000	5.00676
chr2	37125001	37625000	1.50299		chr2	489000001	489500000	4.74204
chr2	59500001	60000000	1.41708		chr2	489125001	489625000	4.48939
chr2	59625001	60125000	1.77173		chr2	489250001	489750000	4.05407
chr2	60500001	61000000	2.16449		chr2	523375001	523875000	3.6573
chr2	60625001	61125000	1.74632		chr2	523750001	524250000	3.6753
chr2	60750001	61250000	1.80954		chr2	576750001	577250000	4.15853
chr2	76875001	77375000	1.31648		chr2	616625001	617125000	8.87337
chr2	79000001	79500000	1.68113		chr2	616750001	617250000	9.71622
chr2	79125001	79625000	1.65352		chr2	616875001	617375000	5.36548
chr2	79250001	79750000	1.34754		chr2	617000001	617500000	4.09785
chr2	85625001	86125000	1.72072		chr2	729625001	730125000	4.56788
chr2	85750001	86250000	1.81507		chr2	729750001	730250000	5.44033
chr2	85875001	86375000	1.84294		chr2	775125001	775625000	5.0765
chr2	86000001	86500000	1.80384		chr2	880875001	881375000	4.25449
chr2	86125001	86625000	1.61576		chr2	943625001	944125000	4.41103
chr2	86250001	86750000	1.68613		chr2	964875001	965375000	3.94523
chr2	86375001	86875000	1.43057		chr2	992250001	992750000	3.94625
chr2	86500001	87000000	1.47277		chr2	992375001	992875000	5.05537
chr2	86625001	87125000	1.35337		chr2	992500001	993000000	4.64728
chr2	88000001	88500000	1.40448		chr2	992625001	993125000	4.05523
chr2	88125001	88625000	1.42602		chr2	1034125001	1034625000	3.92929
chr2	88250001	88750000	1.37173		chr2	1034375001	1034875000	4.72757
chr2	88500001	89000000	1.85324		chr2	1091125001	1091625000	4.39996
chr2	88625001	89125000	1.78841		chr2	1091250001	1091750000	6.20033
chr2	88750001	89250000	1.43484		chr2	1091375001	1091875000	12.4226
chr2	88875001	89375000	1.40002		chr2	1102000001	1102500000	4.09521
chr2	89750001	90250000	1.42241		chr2	1102375001	1102875000	4.21114
chr2	96875001	97375000	1.33448		chr2	1102500001	1103000000	4.36678
chr2	97000001	97500000	1.56794		chr2	1103125001	1103625000	8.61503
chr2	99750001	100250000	1.87513		chr2	1103250001	1103750000	6.96195
chr2	99875001	100375000	3.02287		chr2	1103375001	1103875000	5.4116
chr2	100000001	100500000	2.19149		chr2	1103500001	1104000000	6.05612
chr2	101500001	102000000	1.34643		chr2	1103625001	1104125000	4.66616
chr2	101625001	102125000	1.75989		chr2	1109250001	1109750000	3.7034
chr2	105500001	106000000	1.31382		chr2	1117750001	1118250000	4.03198
chr2	105625001	106125000	1.40467		chr2	1117875001	1118375000	4.00405
chr2	107000001	107500000	1.50986		chr2	1121000001	1121500000	6.85867
chr2	107125001	107625000	1.61056		chr2	1121125001	1121625000	8.46282
chr2	107250001	107750000	1.62827		chr2	1121250001	1121750000	9.96545
chr2	107375001	107875000	1.68278		chr2	1121375001	1121875000	11.6464
chr2	107500001	108000000	1.60304		chr2	1121750001	1122250000	5.7089
chr2	107625001	108125000	1.67367		chr2	1122750001	1123250000	3.69244
chr2	107750001	108250000	1.80076		chr2	1122875001	1123375000	5.50355
chr2	107875001	108375000	1.77744		chr2	1123000001	1123500000	5.4547
chr2	108000001	108500000	1.62071		chr2	1123125001	1123625000	5.26403
chr2	108125001	108625000	1.66692		chr2	1123250001	1123750000	5.6193
chr2	108250001	108750000	1.67877		chr2	1124000001	1124500000	5.07442
chr2	108375001	108875000	1.68026		chr2	1124125001	1124625000	6.80415
chr2	108500001	109000000	1.57259		chr2	1124250001	1124750000	6.65541
chr2	108750001	109250000	1.35134		chr2	1124375001	1124875000	6.59991
chr2	108875001	109375000	1.64314		chr2	1124500001	1125000000	6.44095
chr2	109000001	109500000	1.95504		chr2	1124625001	1125125000	6.95135
chr2	109125001	109625000	2.05839		chr2	1124750001	1125250000	7.56299
chr2	109250001	109750000	1.9829		chr2	1125375001	1125875000	6.35749
chr2	109375001	109875000	2.00209		chr2	1125500001	1126000000	4.83966
chr2	109500001	110000000	1.8233		chr2	1125625001	1126125000	4.64371
chr2	109625001	110125000	1.59755		chr2	1126250001	1126750000	7.0953
chr2	109750001	110250000	1.49168		chr2	1126375001	1126875000	7.01003
chr2	110000001	110500000	1.77379		chr2	1126500001	1127000000	6.50008
chr2	110125001	110625000	1.84646		chr2	1126625001	1127125000	4.5382
chr2	110250001	110750000	1.83003		chr2	1126750001	1127250000	3.91824
chr2	110375001	110875000	1.85176		chr2	1127500001	1128000000	4.41675
chr2	112375001	112875000	1.82916		chr2	1127625001	1128125000	8.66306
chr2	112500001	113000000	1.69467		chr2	1127750001	1128250000	13.2675
chr2	112625001	113125000	1.33963		chr2	1127875001	1128375000	12.7782
chr2	113125001	113625000	1.45127		chr2	1128000001	1128500000	15.7499
chr2	113500001	114000000	2.26329		chr2	1128250001	1128750000	8.84894
chr2	113625001	114125000	2.18331		chr2	1128375001	1128875000	8.85207
chr2	113750001	114250000	3.21848		chr2	1128500001	1129000000	6.0463
chr2	113875001	114375000	3.42961		chr2	1128625001	1129125000	4.82771
chr2	114000001	114500000	3.71812		chr2	1129125001	1129625000	5.74387
chr2	114125001	114625000	3.67722		chr2	1129250001	1129750000	6.62527
chr2	114250001	114750000	2.54029		chr2	1129375001	1129875000	6.88812
chr2	114375001	114875000	1.52566		chr2	1129500001	1130000000	7.4285
chr2	114500001	115000000	1.7362		chr2	1129625001	1130125000	7.20531
chr2	114625001	115125000	1.63433		chr2	1129750001	1130250000	7.74949
chr2	114750001	115250000	1.7801		chr2	1129875001	1130375000	7.11476
chr2	114875001	115375000	2.02712		chr2	1131875001	1132375000	3.72138
chr2	115000001	115500000	2.09503		chr2	1177750001	1178250000	11.3742
chr2	115125001	115625000	2.17113		chr2	1177875001	1178375000	6.06639
chr2	115625001	116125000	1.84936		chr2	1178000001	1178500000	4.1398
chr2	115750001	116250000	2.23315		chr2	1248750001	1249250000	6.06691
chr2	115875001	116375000	1.42288		chr2	1248875001	1249375000	5.20271
chr2	116000001	116500000	1.52465		chr2	1249000001	1249500000	4.36065
chr2	116375001	116875000	2.24373		chr2	1279375001	1279875000	3.82484
chr2	116500001	117000000	2.05451		chr2	1283000001	1283500000	6.67371
chr2	116625001	117125000	2.48575		chr2	1283750001	1284250000	4.14219
chr2	116750001	117250000	2.13791		chr2	1287750001	1288250000	6.27012
chr2	116875001	117375000	1.84875		chr2	1287875001	1288375000	8.7487
chr2	117000001	117500000	1.9002		chr2	1288000001	1288500000	8.73851
chr2	117125001	117625000	1.83811		chr2	1288125001	1288625000	5.81529
chr2	117250001	117750000	1.67718		chr2	1288750001	1289250000	7.73085
chr2	117375001	117875000	1.68861		chr2	1288875001	1289375000	8.20098
chr2	117500001	118000000	1.50377		chr2	1290000001	1290500000	4.02346
chr2	117625001	118125000	1.72912		chr2	1291000001	1291500000	6.2307
chr2	117750001	118250000	2.19943		chr2	1291125001	1291625000	6.93426
chr2	117875001	118375000	2.20364		chr2	1291250001	1291750000	6.86245
chr2	118000001	118500000	2.09839		chr2	1291375001	1291875000	7.90857
chr2	118125001	118625000	1.77581		chr2	1291500001	1292000000	5.57879
chr2	118250001	118750000	1.55988		chr2	1294500001	1295000000	4.78373
chr2	118375001	118875000	1.3366		chr2	1294625001	1295125000	7.42719
chr2	118750001	119250000	1.34184		chr2	1294750001	1295250000	8.38701
chr2	118875001	119375000	1.64344		chr2	1296750001	1297250000	4.18127
chr2	119000001	119500000	1.53739		chr2	1297000001	1297500000	5.44
chr2	119125001	119625000	1.7218		chr2	1297125001	1297625000	3.87845
chr2	119250001	119750000	1.97492		chr2	1299250001	1299750000	4.19431
chr2	119375001	119875000	1.96527		chr2	1299375001	1299875000	5.9604
chr2	119500001	120000000	1.96382		chr2	1311250001	1311750000	3.70036
chr2	119625001	120125000	1.952		chr2	1311500001	1312000000	8.41698
chr2	119750001	120250000	1.92177		chr2	1311625001	1312125000	10.8393
chr2	119875001	120375000	1.50447		chr2	1312250001	1312750000	13.5066
chr2	120000001	120500000	1.53605		chr2	1312375001	1312875000	9.62653
chr2	120125001	120625000	1.36194		chr2	1312500001	1313000000	7.53402
chr2	121250001	121750000	1.38626		chr2	1312625001	1313125000	8.92191
chr2	126375001	126875000	1.57656		chr2	1315500001	1316000000	3.67541
chr2	126500001	127000000	2.31773		chr2	1315625001	1316125000	3.86093
chr2	137375001	137875000	2.13974		chr2	1316250001	1316750000	4.03097
chr2	137500001	138000000	2.30868		chr2	1316375001	1316875000	3.91781
chr2	137625001	138125000	2.18717		chr2	1355250001	1355750000	4.83646
chr2	137750001	138250000	1.5516		chr2	1355375001	1355875000	10.5614
chr2	138500001	139000000	1.37339		chr2	1355500001	1356000000	11.1628
chr2	138625001	139125000	1.95361		chr2	1355625001	1356125000	12.5923
chr2	138750001	139250000	1.87472		chr2	1355750001	1356250000	11.5344
chr2	138875001	139375000	1.56283		chr2	1469750001	1470250000	5.55516
chr2	139000001	139500000	1.6924		chr2	1469875001	1470375000	5.25704
chr2	139125001	139625000	1.61663		chr2	1470000001	1470500000	4.09055
chr2	139250001	139750000	1.934		chr2	1470875001	1471375000	3.71948
chr2	139375001	139875000	2.07123		chr2	1483125001	1483625000	4.73241
chr2	139500001	140000000	1.68859		chr2	1484125001	1484625000	3.80683
chr2	139625001	140125000	1.60131		chr2	1484250001	1484750000	4.37616
chr2	140000001	140500000	1.43183		chr2	1493625001	1494125000	9.148
chr2	140125001	140625000	1.4088		chr2	1493750001	1494250000	12.1385
chr2	142625001	143125000	1.33289		chr2	1493875001	1494375000	7.66048
chr2	143000001	143500000	1.34971		chr2	1494000001	1494500000	6.31948
chr2	143125001	143625000	1.34125		chr2	1495625001	1496125000	13.9388
chr2	143250001	143750000	1.69466		chr2	1495750001	1496250000	14.0367
chr2	143375001	143875000	1.67456		chr2	1495875001	1496375000	12.8634
chr2	143500001	144000000	1.35116		chr2	1496000001	1496500000	14.9579
chr2	144000001	144500000	1.3097		chr2	1496125001	1496625000	11.0997
chr2	144875001	145375000	1.4473		chr2	1496250001	1496750000	10.2942
chr2	145000001	145500000	1.42488		chr2	1498000001	1498500000	7.75845
chr2	145625001	146125000	2.04228		chr2	1498125001	1498625000	7.59912
chr2	145750001	146250000	2.97591		chr2	1498250001	1498750000	7.18058
chr2	145875001	146375000	2.59869		chr2	1498375001	1498875000	8.81801
chr2	146000001	146500000	3.31475		chr2	1498500001	1499000000	4.77025
chr2	146125001	146625000	3.3827		chr2	1498625001	1499125000	4.49444
chr2	146250001	146750000	3.045		chr2	1508000001	1508500000	4.57508
chr2	146375001	146875000	2.75521		chr2	1508125001	1508625000	9.24143
chr2	146500001	147000000	1.461		chr2	1508250001	1508750000	7.81393
chr2	147750001	148250000	1.7974		chr2	1508375001	1508875000	4.95517
chr2	147875001	148375000	2.26811		chr2	1508500001	1509000000	4.00582
chr2	148000001	148500000	2.3505		chr2	1551500001	1552000000	4.18494
chr2	148125001	148625000	2.22504		chr2	1553875001	1554375000	3.66191
chr2	148250001	148750000	2.33764		chr2	1580750001	1581250000	4.22151
chr2	148375001	148875000	2.0988		chr2	1580875001	1581375000	5.02713
chr2	148500001	149000000	1.84075		chr2	1581000001	1581500000	4.12663
chr2	148625001	149125000	1.89137		chr2	1581125001	1581625000	3.97795
chr2	148750001	149250000	1.55543		chr2	1581250001	1581750000	3.76513
chr2	149000001	149500000	1.42753		chr2	1600750001	1601250000	5.38044
chr2	149125001	149625000	1.96959		chr2	1600875001	1601375000	4.40014
chr2	149250001	149750000	2.18723		chr2	1755500001	1756000000	3.82133
chr2	149375001	149875000	3.32901		chr2	1755750001	1756250000	3.64543
chr2	149500001	150000000	5.28593		chr2	1765125001	1765625000	7.68785
chr2	149625001	150125000	4.46019		chr2	1765250001	1765750000	11.3464
chr2	149750001	150250000	3.59238		chr2	1765375001	1765875000	10.4674
chr2	150375001	150875000	2.41096		chr2	1765500001	1766000000	5.73843
chr2	150500001	151000000	2.38227		chr2	1765625001	1766125000	5.62145
chr2	150625001	151125000	2.20228		chr2	1765750001	1766250000	7.8079
chr2	150750001	151250000	2.23908		chr2	1765875001	1766375000	7.53173
chr2	150875001	151375000	2.63174		chr2	1766000001	1766500000	8.61995
chr2	151000001	151500000	2.91891		chr2	1767250001	1767750000	6.65488
chr2	151125001	151625000	2.93201		chr2	1767375001	1767875000	11.6995
chr2	151250001	151750000	2.42915		chr2	1767500001	1768000000	11.0809
chr2	151375001	151875000	2.49614		chr2	1767625001	1768125000	12.555
chr2	151500001	152000000	2.20153		chr2	1767750001	1768250000	11.7392
chr2	151625001	152125000	2.25778		chr2	1768625001	1769125000	6.01198
chr2	151875001	152375000	3.67993		chr2	1768750001	1769250000	5.8359
chr2	152000001	152500000	3.41081		chr2	1768875001	1769375000	7.11762
chr2	152125001	152625000	3.37745		chr2	1769000001	1769500000	5.26452
chr2	152250001	152750000	2.38567		chr2	1769125001	1769625000	3.69118
chr2	152375001	152875000	2.30839		chr2	1772125001	1772625000	4.3665
chr2	152500001	153000000	2.38182		chr2	1772250001	1772750000	4.60747
chr2	152625001	153125000	1.92726		chr2	1773625001	1774125000	5.02687
chr2	152750001	153250000	1.48154		chr2	1773750001	1774250000	5.91744
chr2	153250001	153750000	1.38064		chr2	1773875001	1774375000	3.75558
chr2	153375001	153875000	1.66198		chr2	1775125001	1775625000	4.32305
chr2	153500001	154000000	1.56407		chr2	1790625001	1791125000	5.40356
chr2	153750001	154250000	1.51208		chr2	1790750001	1791250000	7.4856
chr2	153875001	154375000	1.67385		chr2	1790875001	1791375000	4.61556
chr2	154000001	154500000	2.38764		chr2	1803125001	1803625000	6.67975
chr2	154125001	154625000	2.42549		chr2	1803250001	1803750000	5.98743
chr2	154250001	154750000	2.36512		chr2	1807375001	1807875000	7.606
chr2	154375001	154875000	2.10949		chr2	1807500001	1808000000	5.15378
chr2	154625001	155125000	1.63697		chr2	1807625001	1808125000	4.38858
chr2	154750001	155250000	1.72065		chr2	1808625001	1809125000	5.43584
chr2	154875001	155375000	1.73186		chr2	1809375001	1809875000	9.47204
chr2	155000001	155500000	1.80569		chr2	1809500001	1810000000	14.0741
chr2	155750001	156250000	1.98457		chr2	1809625001	1810125000	8.23333
chr2	155875001	156375000	1.81765		chr2	1809750001	1810250000	4.6592
chr2	156000001	156500000	1.49203		chr2	1817125001	1817625000	11.1434
chr2	156875001	157375000	1.46266		chr2	1817250001	1817750000	10.2488
chr2	157000001	157500000	1.62553		chr2	1817375001	1817875000	8.95039
chr2	157125001	157625000	1.64422		chr2	1817500001	1818000000	8.12678
chr2	158750001	159250000	1.67229		chr2	1817625001	1818125000	5.87738
chr2	158875001	159375000	2.05936		chr2	1817750001	1818250000	7.45648
chr2	159000001	159500000	2.36142		chr2	1817875001	1818375000	7.11133
chr2	159125001	159625000	3.37112		chr2	1818000001	1818500000	8.06258
chr2	159250001	159750000	3.81388		chr2	1818125001	1818625000	6.72032
chr2	159375001	159875000	3.11127		chr2	1818250001	1818750000	6.16516
chr2	159500001	160000000	2.70525		chr2	1818375001	1818875000	7.897
chr2	160000001	160500000	1.62629		chr2	1818500001	1819000000	5.82073
chr2	160125001	160625000	1.68535		chr2	1818625001	1819125000	7.92444
chr2	160250001	160750000	1.79182		chr2	1818750001	1819250000	10.5839
chr2	160375001	160875000	1.86131		chr2	1818875001	1819375000	10.1094
chr2	160500001	161000000	1.99642		chr2	1819000001	1819500000	7.81841
chr2	163250001	163750000	1.6913		chr2	1819125001	1819625000	5.59543
chr2	163375001	163875000	1.55474		chr2	1819875001	1820375000	5.65091
chr2	163500001	164000000	1.4295		chr2	1834625001	1835125000	4.12554
chr2	164375001	164875000	1.31221		chr2	1834750001	1835250000	9.75673
chr2	164500001	165000000	1.5009		chr2	1834875001	1835375000	8.7257
chr2	164625001	165125000	1.83923		chr2	1835000001	1835500000	9.14389
chr2	164750001	165250000	2.01902		chr2	1835125001	1835625000	9.76175
chr2	164875001	165375000	1.81011		chr2	1835250001	1835750000	5.81121
chr2	166250001	166750000	2.16057		chr2	1835375001	1835875000	4.95852
chr2	166375001	166875000	2.22526		chr2	1838500001	1839000000	5.80481
chr2	166500001	167000000	1.70113		chr2	1838625001	1839125000	7.97245
chr2	167125001	167625000	1.45033		chr2	1838750001	1839250000	7.30416
chr2	167250001	167750000	1.42352		chr2	1838875001	1839375000	11.3947
chr2	167375001	167875000	1.36676		chr2	1839000001	1839500000	12.8283
chr2	167625001	168125000	1.75037		chr2	1839125001	1839625000	10.8897
chr2	167750001	168250000	2.06143		chr2	1839250001	1839750000	7.44753
chr2	167875001	168375000	2.104		chr2	1839375001	1839875000	5.65796
chr2	168000001	168500000	3.33207		chr2	1839500001	1840000000	5.65222
chr2	168125001	168625000	3.36208		chr2	1839625001	1840125000	7.12783
chr2	168250001	168750000	2.85656		chr2	1839750001	1840250000	4.80094
chr2	168375001	168875000	2.68134		chr2	1840750001	1841250000	3.68073
chr2	168500001	169000000	1.5422		chr2	1843875001	1844375000	8.07654
chr2	168625001	169125000	1.6498		chr2	1844000001	1844500000	13.1505
chr2	168750001	169250000	1.7043		chr2	1844125001	1844625000	5.565
chr2	168875001	169375000	1.6306		chr2	1844250001	1844750000	3.87848
chr2	169000001	169500000	1.62115		chr2	1844375001	1844875000	4.73888
chr2	170250001	170750000	1.59732		chr2	1844500001	1845000000	3.68425
chr2	170375001	170875000	1.58186		chr2	1844625001	1845125000	4.53929
chr2	170500001	171000000	1.7398		chr2	1844750001	1845250000	8.29263
chr2	170625001	171125000	2.3501		chr2	1844875001	1845375000	10.5378
chr2	171875001	172375000	1.84162		chr2	1845000001	1845500000	19.8437
chr2	172000001	172500000	1.68091		chr2	1845125001	1845625000	13.8232
chr2	174125001	174625000	1.33285		chr2	1845500001	1846000000	8.7405
chr2	174250001	174750000	1.45475		chr2	1845625001	1846125000	7.29932
chr2	174375001	174875000	1.34112		chr2	1845750001	1846250000	8.73026
chr2	174500001	175000000	1.47309		chr2	1845875001	1846375000	13.2805
chr2	175875001	176375000	1.59025		chr2	1846000001	1846500000	11.8485
chr2	176000001	176500000	1.71577		chr2	1846125001	1846625000	15.658
chr2	176125001	176625000	1.34299		chr2	1846250001	1846750000	10.0147
chr2	176250001	176750000	1.4539		chr2	1846375001	1846875000	4.56
chr2	177125001	177625000	1.5792		chr2	1846500001	1847000000	3.82002
chr2	177250001	177750000	1.39772		chr2	1846625001	1847125000	3.89856
chr2	177750001	178250000	1.34197		chr2	1846750001	1847250000	4.33902
chr2	177875001	178375000	1.46148		chr2	1846875001	1847375000	5.27403
chr2	178000001	178500000	1.44304		chr2	1847000001	1847500000	7.12932
chr2	178125001	178625000	1.3731		chr2	1847125001	1847625000	8.35085
chr2	178250001	178750000	1.36479		chr2	1847250001	1847750000	11.6502
chr2	178375001	178875000	1.33463		chr2	1847375001	1847875000	17.0855
chr2	180625001	181125000	1.56329		chr2	1847500001	1848000000	11.8695
chr2	180750001	181250000	1.58639		chr2	1847625001	1848125000	6.3012
chr2	180875001	181375000	1.73422		chr2	1847750001	1848250000	5.72687
chr2	181000001	181500000	1.70896		chr2	1847875001	1848375000	5.15204
chr2	181125001	181625000	1.35202		chr2	1848000001	1848500000	5.81869
chr2	188375001	188875000	1.33476		chr2	1848125001	1848625000	10.8103
chr2	188500001	189000000	1.46443		chr2	1848250001	1848750000	11.1487
chr2	189125001	189625000	1.53046		chr2	1848500001	1849000000	5.14929
chr2	189250001	189750000	1.4038		chr2	1848625001	1849125000	3.77042
chr2	189375001	189875000	1.33277		chr2	1852375001	1852875000	3.77479
chr2	189500001	190000000	1.78009		chr2	1852500001	1853000000	3.92725
chr2	189625001	190125000	2.59767		chr2	1852625001	1853125000	4.89252
chr2	189750001	190250000	2.76984		chr2	1852750001	1853250000	4.48638
chr2	189875001	190375000	2.45611		chr2	1866000001	1866500000	3.89859
chr2	190000001	190500000	2.25671		chr2	1881625001	1882125000	6.497
chr2	190125001	190625000	1.74909		chr2	1881750001	1882250000	3.82213
chr2	190250001	190750000	1.60313		chr2	1881875001	1882375000	3.69529
chr2	190375001	190875000	1.32595		chr2	1931125001	1931625000	9.81004
chr2	191125001	191625000	1.52142		chr2	1931250001	1931750000	8.50583
chr2	191250001	191750000	1.63249		chr2	1931375001	1931875000	9.94536
chr2	191500001	192000000	1.65317		chr2	1931500001	1932000000	6.9284
chr2	191625001	192125000	1.73521		chr2	1931625001	1932125000	4.0096
chr2	191750001	192250000	1.90543		chr2	1932125001	1932625000	5.18436
chr2	194750001	195250000	1.69329		chr2	1932250001	1932750000	10.5246
chr2	194875001	195375000	2.55145		chr2	1932625001	1933125000	3.69304
chr2	195375001	195875000	1.75603		chr2	1949125001	1949625000	4.03198
chr2	195500001	196000000	1.32835		chr2	1949250001	1949750000	4.16133
chr2	196125001	196625000	1.40203		chr2	1949375001	1949875000	4.30376
chr2	196250001	196750000	1.5977		chr2	1949500001	1950000000	4.58142
chr2	196375001	196875000	1.84629		chr3	78500001	79000000	4.80326
chr2	196500001	197000000	1.68459		chr3	88125001	88625000	4.6833
chr2	197750001	198250000	1.66116		chr3	88250001	88750000	9.27378
chr2	197875001	198375000	1.65985		chr3	88375001	88875000	8.76432
chr2	198000001	198500000	1.84459		chr3	88500001	89000000	8.17153
chr2	198250001	198750000	1.50831		chr3	88625001	89125000	6.85388
chr2	198375001	198875000	1.57891		chr3	88750001	89250000	5.54821
chr2	198500001	199000000	1.59595		chr3	115750001	116250000	3.71594
chr2	198625001	199125000	1.74872		chr3	115875001	116375000	3.89559
chr2	198750001	199250000	1.46276		chr3	116000001	116500000	4.39641
chr2	198875001	199375000	1.36029		chr3	116125001	116625000	3.97949
chr2	200000001	200500000	1.84672		chr3	124500001	125000000	3.83046
chr2	200125001	200625000	1.34446		chr3	125250001	125750000	3.90904
chr2	202000001	202500000	1.77635		chr3	138750001	139250000	5.8971
chr2	202125001	202625000	2.04128		chr3	138875001	139375000	5.60106
chr2	202250001	202750000	1.93787		chr3	148125001	148625000	3.65057
chr2	202375001	202875000	1.74898		chr3	148250001	148750000	5.22158
chr2	202500001	203000000	1.64779		chr3	148375001	148875000	4.96246
chr2	204125001	204625000	1.8174		chr3	148500001	149000000	4.69364
chr2	204250001	204750000	2.05277		chr3	209500001	210000000	5.17038
chr2	205000001	205500000	1.37287		chr3	209625001	210125000	7.99906
chr2	205125001	205625000	1.67952		chr3	209750001	210250000	8.10589
chr2	205250001	205750000	2.05787		chr3	210750001	211250000	3.65924
chr2	205375001	205875000	1.92781		chr3	210875001	211375000	4.20409
chr2	205500001	206000000	1.68469		chr3	211125001	211625000	4.44047
chr2	205625001	206125000	1.62618		chr3	211500001	212000000	13.3942
chr2	205750001	206250000	1.32365		chr3	211625001	212125000	15.1933
chr2	205875001	206375000	1.55702		chr3	211750001	212250000	13.6241
chr2	206000001	206500000	1.69628		chr3	211875001	212375000	18.6981
chr2	206125001	206625000	1.76617		chr3	212000001	212500000	22.0136
chr2	206250001	206750000	2.06644		chr3	212125001	212625000	17.3177
chr2	206375001	206875000	1.97562		chr3	212250001	212750000	15.2315
chr2	206500001	207000000	1.92906		chr3	212375001	212875000	10.4554
chr2	206625001	207125000	1.60447		chr3	212750001	213250000	3.64463
chr2	210750001	211250000	1.48261		chr3	213500001	214000000	5.08739
chr2	210875001	211375000	1.6632		chr3	215375001	215875000	5.91411
chr2	211000001	211500000	2.61525		chr3	215500001	216000000	9.35737
chr2	211125001	211625000	3.07413		chr3	215625001	216125000	7.61282
chr2	211250001	211750000	2.17328		chr3	215750001	216250000	10.5852
chr2	211375001	211875000	2.13034		chr3	215875001	216375000	11.0252
chr2	211500001	212000000	1.98129		chr3	216125001	216625000	22.3409
chr2	211625001	212125000	1.93788		chr3	216250001	216750000	17.1495
chr2	211750001	212250000	2.97442		chr3	216375001	216875000	9.58752
chr2	211875001	212375000	3.21302		chr3	216500001	217000000	7.08209
chr2	212125001	212625000	3.57009		chr3	216625001	217125000	5.93387
chr2	212250001	212750000	1.87631		chr3	216750001	217250000	6.70043
chr2	223625001	224125000	1.3944		chr3	216875001	217375000	7.75138
chr2	223750001	224250000	2.77768		chr3	217500001	218000000	5.84167
chr2	223875001	224375000	3.34489		chr3	217625001	218125000	5.78956
chr2	224000001	224500000	3.05753		chr3	217750001	218250000	4.84641
chr2	228125001	228625000	1.44605		chr3	218000001	218500000	5.09097
chr2	228250001	228750000	1.52619		chr3	218125001	218625000	8.29945
chr2	228375001	228875000	1.99095		chr3	218750001	219250000	4.58503
chr2	228500001	229000000	2.1175		chr3	218875001	219375000	13.8123
chr2	236875001	237375000	1.31984		chr3	219000001	219500000	14.3418
chr2	238250001	238750000	1.60582		chr3	219750001	220250000	6.34988
chr2	238375001	238875000	1.68909		chr3	219875001	220375000	6.3784
chr2	251125001	251625000	1.40231		chr3	220000001	220500000	4.36663
chr2	251250001	251750000	1.90252		chr3	220125001	220625000	4.91578
chr2	255000001	255500000	1.46239		chr3	220250001	220750000	5.67763
chr2	255125001	255625000	1.58376		chr3	220375001	220875000	5.97433
chr2	298750001	299250000	1.32026		chr3	220500001	221000000	10.0569
chr2	298875001	299375000	1.41286		chr3	220625001	221125000	10.5752
chr2	299000001	299500000	1.38041		chr3	220750001	221250000	10.0541
chr2	301625001	302125000	1.49845		chr3	220875001	221375000	8.61246
chr2	301750001	302250000	2.61024		chr3	221000001	221500000	5.69116
chr2	301875001	302375000	2.77042		chr3	221500001	222000000	4.67317
chr2	302000001	302500000	3.38627		chr3	222500001	223000000	4.07446
chr2	302125001	302625000	3.65863		chr3	222625001	223125000	7.04861
chr2	302250001	302750000	3.79444		chr3	222750001	223250000	9.30242
chr2	302375001	302875000	5.52956		chr3	222875001	223375000	8.63167
chr2	302500001	303000000	6.78924		chr3	223000001	223500000	11.0612
chr2	302625001	303125000	3.3384		chr3	223125001	223625000	7.0093
chr2	302750001	303250000	2.73756		chr3	223625001	224125000	4.1973
chr2	302875001	303375000	1.98552		chr3	223750001	224250000	5.98409
chr2	303125001	303625000	2.3198		chr3	223875001	224375000	5.9175
chr2	303250001	303750000	1.88069		chr3	224000001	224500000	5.0072
chr2	303375001	303875000	1.86768		chr3	224125001	224625000	5.03055
chr2	303500001	304000000	1.48232		chr3	224250001	224750000	5.97836
chr2	303625001	304125000	1.36671		chr3	224375001	224875000	6.83568
chr2	305000001	305500000	1.47647		chr3	224500001	225000000	10.0341
chr2	305125001	305625000	2.03596		chr3	226125001	226625000	4.03843
chr2	305250001	305750000	2.20513		chr3	226250001	226750000	4.85695
chr2	315250001	315750000	1.37652		chr3	226375001	226875000	10.6791
chr2	319875001	320375000	1.52723		chr3	226500001	227000000	9.73055
chr2	320000001	320500000	1.44796		chr3	226625001	227125000	5.85988
chr2	320125001	320625000	1.60901		chr3	226750001	227250000	5.35914
chr2	320250001	320750000	1.34412		chr3	228750001	229250000	4.81708
chr2	320750001	321250000	1.33272		chr3	228875001	229375000	7.72847
chr2	320875001	321375000	1.35661		chr3	229000001	229500000	10.883
chr2	321000001	321500000	1.52682		chr3	229125001	229625000	6.25541
chr2	321125001	321625000	1.40056		chr3	229250001	229750000	5.30979
chr2	326500001	327000000	1.36292		chr3	229375001	229875000	4.26351
chr2	326625001	327125000	1.8708		chr3	230875001	231375000	3.74699
chr2	326750001	327250000	2.56791		chr3	231000001	231500000	4.11549
chr2	326875001	327375000	1.73569		chr3	231125001	231625000	9.55028
chr2	327000001	327500000	1.31916		chr3	231250001	231750000	10.6162
chr2	335875001	336375000	1.52839		chr3	231375001	231875000	6.43762
chr2	336000001	336500000	1.516		chr3	232375001	232875000	4.70595
chr2	349000001	349500000	1.78316		chr3	233000001	233500000	4.88976
chr2	349125001	349625000	1.73406		chr3	233125001	233625000	6.98946
chr2	349250001	349750000	1.33681		chr3	233250001	233750000	5.09929
chr2	349375001	349875000	1.49562		chr3	233750001	234250000	8.33608
chr2	349500001	350000000	1.36299		chr3	233875001	234375000	7.9714
chr2	353625001	354125000	1.35623		chr3	234000001	234500000	8.21773
chr2	372750001	373250000	1.34582		chr3	234125001	234625000	7.22335
chr2	374750001	375250000	1.96386		chr3	234375001	234875000	6.1641
chr2	374875001	375375000	1.66434		chr3	234500001	235000000	5.98433
chr2	375000001	375500000	1.52448		chr3	235125001	235625000	7.48161
chr2	381250001	381750000	1.32448		chr3	235250001	235750000	7.72544
chr2	381375001	381875000	1.41807		chr3	235375001	235875000	8.52349
chr2	381500001	382000000	1.37118		chr3	235500001	236000000	7.94715
chr2	392875001	393375000	1.59587		chr3	237375001	237875000	4.50914
chr2	393000001	393500000	1.59247		chr3	237500001	238000000	6.07336
chr2	397000001	397500000	1.32573		chr3	237625001	238125000	7.56346
chr2	397125001	397625000	1.34695		chr3	237750001	238250000	9.39759
chr2	400250001	400750000	1.3477		chr3	238125001	238625000	6.97822
chr2	404125001	404625000	1.43901		chr3	238250001	238750000	6.34284
chr2	404250001	404750000	1.31825		chr3	238375001	238875000	12.5005
chr2	404375001	404875000	1.45776		chr3	238500001	239000000	8.87145
chr2	423000001	423500000	1.80643		chr3	238625001	239125000	13.2947
chr2	423250001	423750000	1.86201		chr3	238750001	239250000	15.1254
chr2	423375001	423875000	1.44879		chr3	238875001	239375000	16.779
chr2	424625001	425125000	1.42957		chr3	239000001	239500000	10.8889
chr2	424750001	425250000	1.39266		chr3	239125001	239625000	9.29699
chr2	424875001	425375000	1.44906		chr3	239250001	239750000	9.55664
chr2	430875001	431375000	1.32951		chr3	239375001	239875000	7.72973
chr2	433500001	434000000	1.35032		chr3	239500001	240000000	15.4264
chr2	438500001	439000000	1.83456		chr3	239875001	240375000	5.87527
chr2	438625001	439125000	2.56778		chr3	240000001	240500000	3.95329
chr2	438750001	439250000	2.45771		chr3	240250001	240750000	3.9582
chr2	438875001	439375000	1.79034		chr3	240375001	240875000	5.17921
chr2	448625001	449125000	1.46755		chr3	240500001	241000000	4.06071
chr2	448750001	449250000	1.45547		chr3	240625001	241125000	3.92266
chr2	460000001	460500000	1.78245		chr3	240750001	241250000	8.84938
chr2	460125001	460625000	1.40461		chr3	240875001	241375000	12.7678
chr2	460250001	460750000	1.89102		chr3	241500001	242000000	3.94488
chr2	460375001	460875000	2.44852		chr3	241625001	242125000	6.20211
chr2	460500001	461000000	3.50089		chr3	241750001	242250000	10.9006
chr2	460625001	461125000	5.29463		chr3	241875001	242375000	15.4723
chr2	460750001	461250000	6.04648		chr3	242000001	242500000	16.5795
chr2	472250001	472750000	1.33426		chr3	242125001	242625000	21.2821
chr2	476375001	476875000	1.48804		chr3	242250001	242750000	15.7541
chr2	476500001	477000000	1.73766		chr3	242375001	242875000	13.6727
chr2	476625001	477125000	1.47118		chr3	242500001	243000000	14.5889
chr2	478750001	479250000	1.42255		chr3	242625001	243125000	17.1493
chr2	491250001	491750000	1.37005		chr3	242750001	243250000	13.9863
chr2	501750001	502250000	1.56331		chr3	256000001	256500000	4.38252
chr2	511625001	512125000	1.51804		chr3	256125001	256625000	6.8734
chr2	511750001	512250000	1.50461		chr3	256250001	256750000	12.8728
chr2	520625001	521125000	1.37391		chr3	256375001	256875000	9.86208
chr2	520750001	521250000	1.54939		chr3	256500001	257000000	9.26632
chr2	520875001	521375000	1.50915		chr3	256625001	257125000	7.18257
chr2	521000001	521500000	1.52115		chr3	258625001	259125000	4.33918
chr2	524375001	524875000	1.36314		chr3	259375001	259875000	8.41822
chr2	524500001	525000000	1.38776		chr3	262500001	263000000	3.67072
chr2	525375001	525875000	1.32091		chr3	262625001	263125000	4.4478
chr2	525500001	526000000	1.53009		chr3	262750001	263250000	3.94323
chr2	567250001	567750000	1.60558		chr3	262875001	263375000	4.47302
chr2	569000001	569500000	1.36921		chr3	329875001	330375000	4.35878
chr2	569125001	569625000	1.44746		chr3	330000001	330500000	4.0932
chr2	569250001	569750000	1.4388		chr3	330125001	330625000	5.02489
chr2	569375001	569875000	1.47083		chr3	330250001	330750000	4.33614
chr2	575750001	576250000	1.41917		chr3	349000001	349500000	3.75883
chr2	575875001	576375000	2.40652		chr3	362000001	362500000	3.68763
chr2	576125001	576625000	3.41996		chr3	362125001	362625000	3.99254
chr2	576250001	576750000	3.27382		chr3	389750001	390250000	3.83052
chr2	576375001	576875000	1.64063		chr3	448375001	448875000	7.94512
chr2	600375001	600875000	1.75915		chr3	448500001	449000000	10.4184
chr2	600500001	601000000	1.72284		chr3	449750001	450250000	6.91682
chr2	600625001	601125000	2.1954		chr3	449875001	450375000	5.93728
chr2	600750001	601250000	2.25845		chr3	450125001	450625000	4.15763
chr2	609625001	610125000	1.39218		chr3	454000001	454500000	4.70277
chr2	628000001	628500000	1.33735		chr3	454125001	454625000	6.48989
chr2	632000001	632500000	1.42974		chr3	454250001	454750000	8.99313
chr2	632125001	632625000	1.36832		chr3	458625001	459125000	4.7686
chr2	632250001	632750000	1.52575		chr3	458750001	459250000	5.57968
chr2	632375001	632875000	2.1194		chr3	458875001	459375000	4.76439
chr2	632500001	633000000	2.09272		chr3	459000001	459500000	4.21084
chr2	632625001	633125000	1.55557		chr3	545625001	546125000	4.47793
chr2	646875001	647375000	1.53944		chr3	545750001	546250000	8.88932
chr2	647000001	647500000	1.74964		chr3	545875001	546375000	14.5338
chr2	647125001	647625000	1.54387		chr3	546000001	546500000	17.1051
chr2	679500001	680000000	1.99895		chr3	553000001	553500000	4.05777
chr2	679625001	680125000	2.09136		chr3	553125001	553625000	5.0875
chr2	679750001	680250000	1.49293		chr3	553250001	553750000	8.88384
chr2	680000001	680500000	1.60813		chr3	553375001	553875000	7.63318
chr2	680125001	680625000	1.84128		chr3	553500001	554000000	7.77519
chr2	680250001	680750000	2.02893		chr3	553625001	554125000	7.6221
chr2	680375001	680875000	1.83518		chr3	553750001	554250000	6.15219
chr2	680500001	681000000	1.4525		chr3	561125001	561625000	9.39306
chr2	723625001	724125000	1.54475		chr3	561250001	561750000	9.24294
chr2	723750001	724250000	1.93281		chr3	561375001	561875000	7.98675
chr2	723875001	724375000	1.74218		chr3	561500001	562000000	7.18748
chr2	724000001	724500000	1.54493		chr3	585125001	585625000	4.54679
chr2	724125001	724625000	1.40328		chr3	585250001	585750000	4.57394
chr2	724250001	724750000	1.35535		chr3	600750001	601250000	4.57248
chr2	729125001	729625000	1.31597		chr3	600875001	601375000	4.36184
chr2	729250001	729750000	1.58925		chr3	601000001	601500000	4.44003
chr2	729375001	729875000	1.47198		chr3	610750001	611250000	3.77819
chr2	729500001	730000000	1.38181		chr3	613250001	613750000	7.05732
chr2	735875001	736375000	1.4131		chr3	613375001	613875000	8.61027
chr2	736000001	736500000	1.77835		chr3	613500001	614000000	7.57906
chr2	736250001	736750000	1.47543		chr3	613625001	614125000	12.4107
chr2	736875001	737375000	1.36984		chr3	613750001	614250000	15.3215
chr2	737000001	737500000	1.83295		chr3	613875001	614375000	20.2572
chr2	737125001	737625000	1.35315		chr3	614000001	614500000	11.2646
chr2	763125001	763625000	1.5562		chr3	614125001	614625000	8.84965
chr2	763250001	763750000	2.66889		chr3	614250001	614750000	6.2699
chr2	763375001	763875000	2.48834		chr3	614375001	614875000	5.1562
chr2	763500001	764000000	1.77206		chr3	614500001	615000000	4.86069
chr2	763625001	764125000	1.48303		chr3	637500001	638000000	8.74061
chr2	768375001	768875000	1.69591		chr3	637625001	638125000	18.0197
chr2	768500001	769000000	1.61089		chr3	637750001	638250000	15.8831
chr2	781000001	781500000	1.69092		chr3	637875001	638375000	10.4405
chr2	781125001	781625000	1.63413		chr3	638000001	638500000	9.30506
chr2	781250001	781750000	1.4576		chr3	686250001	686750000	4.5026
chr2	820875001	821375000	2.50984		chr3	686500001	687000000	4.2581
chr2	821000001	821500000	2.42674		chr3	686625001	687125000	4.73087
chr2	821125001	821625000	2.40328		chr3	702125001	702625000	22.9654
chr2	821500001	822000000	1.31678		chr3	702250001	702750000	10.9866
chr2	855000001	855500000	1.63684		chr3	708250001	708750000	6.90013
chr2	855125001	855625000	1.50087		chr3	708375001	708875000	10.0369
chr2	904375001	904875000	1.61649		chr3	708500001	709000000	9.30928
chr2	904500001	905000000	2.39235		chr3	710250001	710750000	7.32862
chr2	904625001	905125000	1.82742		chr3	710375001	710875000	4.09434
chr2	904750001	905250000	1.544		chr3	711750001	712250000	4.23123
chr2	956750001	957250000	1.38054		chr3	711875001	712375000	9.96087
chr2	956875001	957375000	1.66875		chr3	712000001	712500000	14.6026
chr2	957000001	957500000	1.8739		chr3	712125001	712625000	8.83894
chr2	962125001	962625000	1.40895		chr3	769250001	769750000	3.85774
chr2	964750001	965250000	1.34843		chr3	771125001	771625000	5.28403
chr2	964875001	965375000	1.53383		chr3	772125001	772625000	9.28326
chr2	965000001	965500000	1.60849		chr3	772250001	772750000	8.76869
chr2	965125001	965625000	1.56233		chr3	772375001	772875000	5.3119
chr2	968750001	969250000	1.46381		chr3	772500001	773000000	4.08965
chr2	968875001	969375000	1.54039		chr3	791125001	791625000	5.23622
chr2	969000001	969500000	1.58868		chr3	791250001	791750000	6.82747
chr2	988000001	988500000	1.34212		chr3	791375001	791875000	3.90555
chr2	988250001	988750000	1.39186		chr3	792625001	793125000	3.97097
chr2	988375001	988875000	1.36428		chr3	801125001	801625000	3.64824
chr2	990000001	990500000	1.38437		chr3	804625001	805125000	4.81162
chr2	991625001	992125000	1.83213		chr3	804750001	805250000	6.57601
chr2	991750001	992250000	1.78479		chr3	804875001	805375000	8.30414
chr2	991875001	992375000	1.71983		chr3	805000001	805500000	7.94421
chr2	992000001	992500000	1.75506		chr3	805125001	805625000	7.08711
chr2	992125001	992625000	1.72782		chr3	805250001	805750000	5.37637
chr2	992250001	992750000	1.77661		chr3	805375001	805875000	3.88036
chr2	992375001	992875000	1.82137		chr3	809125001	809625000	9.44633
chr2	992500001	993000000	1.73948		chr3	809250001	809750000	8.90277
chr2	992625001	993125000	1.40271		chr3	809375001	809875000	10.8059
chr2	994750001	995250000	1.32203		chr3	809500001	810000000	11.1227
chr2	994875001	995375000	1.58739		chr3	809625001	810125000	7.6608
chr2	995000001	995500000	1.58122		chr3	809750001	810250000	6.83805
chr2	995125001	995625000	1.5578		chr3	811125001	811625000	3.84229
chr2	1001375001	1001875000	1.31713		chr3	823250001	823750000	4.41018
chr2	1015375001	1015875000	1.49308		chr3	826875001	827375000	5.49368
chr2	1015500001	1016000000	1.52029		chr3	827000001	827500000	7.09139
chr2	1015625001	1016125000	1.53646		chr3	827125001	827625000	11.8027
chr2	1017375001	1017875000	1.37596		chr3	827250001	827750000	13.6412
chr2	1018625001	1019125000	1.34302		chr3	827500001	828000000	9.9228
chr2	1025875001	1026375000	1.43439		chr3	827625001	828125000	5.85311
chr2	1026000001	1026500000	1.5189		chr3	827750001	828250000	8.38797
chr2	1026125001	1026625000	1.31091		chr3	827875001	828375000	8.06249
chr2	1026250001	1026750000	1.5631		chr3	828000001	828500000	8.14138
chr2	1026375001	1026875000	1.38738		chr3	828125001	828625000	12.4392
chr2	1026500001	1027000000	1.42717		chr3	828250001	828750000	13.7611
chr2	1032375001	1032875000	1.42589		chr3	828750001	829250000	6.73562
chr2	1032500001	1033000000	1.41001		chr3	829875001	830375000	4.52325
chr2	1038500001	1039000000	1.36271		chr3	830000001	830500000	4.19873
chr2	1039625001	1040125000	1.33429		chr3	836500001	837000000	3.67426
chr2	1039750001	1040250000	1.71782		chr3	836625001	837125000	10.3288
chr2	1039875001	1040375000	1.91687		chr3	836750001	837250000	10.4582
chr2	1040000001	1040500000	1.9592		chr3	836875001	837375000	11.4216
chr2	1040125001	1040625000	1.5603		chr3	837000001	837500000	4.85672
chr2	1040250001	1040750000	1.39434		chr3	874750001	875250000	6.24783
chr2	1040625001	1041125000	1.45401		chr3	874875001	875375000	6.16329
chr2	1041750001	1042250000	1.36728		chr3	875000001	875500000	5.93689
chr2	1041875001	1042375000	1.35583		chr3	876875001	877375000	6.80076
chr2	1043125001	1043625000	1.47475		chr3	877000001	877500000	7.98622
chr2	1043250001	1043750000	1.48654		chr3	877125001	877625000	7.88565
chr2	1043375001	1043875000	1.36876		chr3	877250001	877750000	7.70557
chr2	1044250001	1044750000	1.46707		chr3	877375001	877875000	7.14827
chr2	1044375001	1044875000	2.20376		chr3	877500001	878000000	6.00028
chr2	1044500001	1045000000	3.18291		chr3	877625001	878125000	7.43552
chr2	1044625001	1045125000	3.16516		chr3	877750001	878250000	6.73566
chr2	1044750001	1045250000	2.20608		chr3	877875001	878375000	3.86604
chr2	1044875001	1045375000	1.34195		chr3	878750001	879250000	4.42068
chr2	1048375001	1048875000	1.73965		chr3	878875001	879375000	4.41841
chr2	1048500001	1049000000	1.85431		chr3	883125001	883625000	4.55311
chr2	1048625001	1049125000	1.3633		chr3	892250001	892750000	4.31135
chr2	1050125001	1050625000	2.0822		chr3	898625001	899125000	6.49881
chr2	1050250001	1050750000	2.24021		chr3	898750001	899250000	3.77109
chr2	1050375001	1050875000	2.15761		chr3	913375001	913875000	4.48356
chr2	1050500001	1051000000	1.70798		chr3	919750001	920250000	8.30149
chr2	1050750001	1051250000	1.36742		chr3	919875001	920375000	14.5618
chr2	1050875001	1051375000	3.26642		chr3	920000001	920500000	13.6218
chr2	1051500001	1052000000	2.7424		chr3	920125001	920625000	5.96315
chr2	1051750001	1052250000	2.95631		chr3	930000001	930500000	4.13184
chr2	1051875001	1052375000	3.71777		chr3	930125001	930625000	4.86284
chr2	1052000001	1052500000	3.40308		chr3	930250001	930750000	7.53828
chr2	1052125001	1052625000	3.39966		chr3	930375001	930875000	8.15924
chr2	1060625001	1061125000	1.69177		chr3	930500001	931000000	6.88119
chr2	1060875001	1061375000	1.63748		chr3	930625001	931125000	5.93874
chr2	1062000001	1062500000	1.3433		chr3	931125001	931625000	10.8276
chr2	1062125001	1062625000	1.43896		chr3	931250001	931750000	9.76398
chr2	1063375001	1063875000	1.70245		chr3	931375001	931875000	12.9499
chr2	1063500001	1064000000	2.17273		chr3	931500001	932000000	10.8178
chr2	1064000001	1064500000	3.46956		chr3	931625001	932125000	8.08941
chr2	1064125001	1064625000	3.73836		chr3	931750001	932250000	6.33336
chr2	1064250001	1064750000	3.45965		chr3	933000001	933500000	10.7685
chr2	1064375001	1064875000	2.86459		chr3	933125001	933625000	21.5909
chr2	1064500001	1065000000	2.48058		chr3	933250001	933750000	3.95432
chr2	1064625001	1065125000	2.34651		chr3	934625001	935125000	8.1354
chr2	1064750001	1065250000	1.99692		chr3	934750001	935250000	11.1162
chr2	1064875001	1065375000	1.59762		chr3	934875001	935375000	10.743
chr2	1065000001	1065500000	1.68916		chr3	935000001	935500000	16.6703
chr2	1065125001	1065625000	1.35001		chr3	935125001	935625000	15.7048
chr2	1065375001	1065875000	1.34042		chr3	935250001	935750000	16.7296
chr2	1065500001	1066000000	1.4047		chr3	935375001	935875000	11.1674
chr2	1065625001	1066125000	1.43703		chr3	935500001	936000000	4.11698
chr2	1065750001	1066250000	1.43268		chr3	936250001	936750000	6.54558
chr2	1065875001	1066375000	1.87771		chr3	936375001	936875000	9.83577
chr2	1066000001	1066500000	1.69536		chr3	936500001	937000000	11.253
chr2	1067375001	1067875000	1.71742		chr3	936625001	937125000	13.9956
chr2	1067500001	1068000000	2.27685		chr3	936750001	937250000	10.8827
chr2	1067625001	1068125000	2.98721		chr3	936875001	937375000	9.07883
chr2	1072875001	1073375000	1.36101		chr3	937000001	937500000	9.07861
chr2	1073000001	1073500000	1.31313		chr3	937125001	937625000	10.3552
chr2	1073125001	1073625000	1.34194		chr3	937250001	937750000	10.9754
chr2	1079750001	1080250000	1.41294		chr3	937375001	937875000	15.4283
chr2	1079875001	1080375000	1.50711		chr3	937500001	938000000	26.264
chr2	1080000001	1080500000	1.41865		chr3	937625001	938125000	24.834
chr2	1080125001	1080625000	1.34408		chr3	937750001	938250000	16.2667
chr2	1080625001	1081125000	2.09984		chr3	937875001	938375000	12.3221
chr2	1080750001	1081250000	1.78932		chr3	938250001	938750000	3.70649
chr2	1080875001	1081375000	1.74454		chr3	938375001	938875000	3.66721
chr2	1090000001	1090500000	1.35714		chr3	938500001	939000000	5.10965
chr2	1090125001	1090625000	1.36307		chr3	938750001	939250000	4.37639
chr2	1093125001	1093625000	1.54138		chr3	938875001	939375000	7.63974
chr2	1093625001	1094125000	2.30191		chr3	939000001	939500000	11.4769
chr2	1093750001	1094250000	2.08828		chr3	939125001	939625000	12.7942
chr2	1093875001	1094375000	1.98143		chr3	939250001	939750000	12.7977
chr2	1094000001	1094500000	2.11277		chr3	939375001	939875000	9.24648
chr2	1094125001	1094625000	1.85492		chr3	939500001	940000000	10.3808
chr2	1094250001	1094750000	2.32649		chr3	939625001	940125000	7.00512
chr2	1094375001	1094875000	2.23059		chr3	939750001	940250000	7.78333
chr2	1094500001	1095000000	1.77983		chr3	939875001	940375000	8.65104
chr2	1095625001	1096125000	1.40097		chr3	940250001	940750000	21.1659
chr2	1095750001	1096250000	1.52935		chr3	940375001	940875000	26.7048
chr2	1095875001	1096375000	1.69737		chr3	940500001	941000000	20.0848
chr2	1096000001	1096500000	1.84724		chr3	940625001	941125000	20.4951
chr2	1096125001	1096625000	2.48445		chr3	940750001	941250000	14.8508
chr2	1096250001	1096750000	3.45804		chr3	940875001	941375000	13.9493
chr2	1096375001	1096875000	4.45565		chr3	941500001	942000000	10.1301
chr2	1096500001	1097000000	8.87196		chr3	941625001	942125000	10.8218
chr2	1096625001	1097125000	8.88041		chr3	941750001	942250000	12.011
chr2	1096750001	1097250000	6.88134		chr3	941875001	942375000	15.7239
chr2	1096875001	1097375000	6.11014		chr3	942000001	942500000	13.0398
chr2	1097125001	1097625000	1.99431		chr3	943375001	943875000	9.61824
chr2	1097250001	1097750000	1.33273		chr3	943500001	944000000	16.0571
chr2	1098750001	1099250000	1.38199		chr3	944500001	945000000	9.79335
chr2	1099000001	1099500000	1.79226		chr3	944625001	945125000	16.4999
chr2	1099125001	1099625000	1.43256		chr3	944750001	945250000	15.6545
chr2	1099250001	1099750000	1.50842		chr3	944875001	945375000	14.0682
chr2	1099375001	1099875000	1.45101		chr3	945000001	945500000	7.54799
chr2	1100875001	1101375000	1.8616		chr3	945125001	945625000	6.10323
chr2	1101125001	1101625000	1.88549		chr3	945250001	945750000	8.92094
chr2	1101250001	1101750000	1.8181		chr3	945375001	945875000	10.2724
chr2	1101375001	1101875000	1.41556		chr3	945500001	946000000	10.2542
chr2	1107125001	1107625000	1.73478		chr3	945625001	946125000	12.3264
chr2	1107250001	1107750000	1.41632		chr3	966125001	966625000	4.45731
chr2	1108625001	1109125000	1.35052		chr3	968250001	968750000	4.53268
chr2	1111750001	1112250000	1.76641		chr3	968375001	968875000	4.58213
chr2	1112500001	1113000000	1.41018		chr3	968500001	969000000	5.20626
chr2	1118625001	1119125000	1.366		chr3	968625001	969125000	5.26439
chr2	1119250001	1119750000	1.89763		chr3	968750001	969250000	4.78927
chr2	1119375001	1119875000	2.30789		chr3	986250001	986750000	4.32003
chr2	1119500001	1120000000	2.66925		chr3	986375001	986875000	5.05397
chr2	1119750001	1120250000	2.7788		chr3	986875001	987375000	3.89107
chr2	1119875001	1120375000	2.06561		chr3	987000001	987500000	3.99788
chr2	1123750001	1124250000	1.36095		chr3	1035875001	1036375000	3.99065
chr2	1124000001	1124500000	1.75265		chr3	1037125001	1037625000	7.64503
chr2	1124125001	1124625000	1.40024		chr3	1037250001	1037750000	8.30425
chr2	1124250001	1124750000	1.41325		chr3	1037375001	1037875000	7.96324
chr2	1124375001	1124875000	1.3536		chr3	1038375001	1038875000	3.75541
chr2	1124625001	1125125000	1.3359		chr3	1039125001	1039625000	3.86898
chr2	1127750001	1128250000	1.649		chr3	1039250001	1039750000	4.70075
chr2	1127875001	1128375000	1.61193		chr3	1040250001	1040750000	6.06293
chr2	1128000001	1128500000	1.69575		chr3	1047625001	1048125000	7.34255
chr2	1128250001	1128750000	1.50425		chr3	1047750001	1048250000	9.55085
chr2	1128375001	1128875000	1.81171		chr3	1047875001	1048375000	9.92228
chr2	1128500001	1129000000	1.7244		chr3	1048000001	1048500000	14.6598
chr2	1128625001	1129125000	1.761		chr3	1051875001	1052375000	8.55777
chr2	1128875001	1129375000	1.48643		chr3	1052375001	1052875000	7.60094
chr2	1129000001	1129500000	1.41433		chr3	1052500001	1053000000	7.4375
chr2	1129125001	1129625000	1.67048		chr3	1052625001	1053125000	9.73958
chr2	1129250001	1129750000	1.78078		chr3	1052750001	1053250000	11.7942
chr2	1129375001	1129875000	1.78833		chr3	1052875001	1053375000	16.2592
chr2	1129500001	1130000000	1.90672		chr3	1053000001	1053500000	15.0151
chr2	1129625001	1130125000	1.80919		chr3	1053125001	1053625000	13.1178
chr2	1129750001	1130250000	1.48416		chr3	1053250001	1053750000	10.0451
chr2	1134250001	1134750000	1.53355		chr3	1053500001	1054000000	7.63673
chr2	1134375001	1134875000	1.46652		chr3	1053625001	1054125000	5.6721
chr2	1134500001	1135000000	1.44376		chr3	1053750001	1054250000	6.08908
chr2	1134625001	1135125000	1.36848		chr3	1053875001	1054375000	6.58165
chr2	1134750001	1135250000	1.40592		chr3	1054000001	1054500000	9.10177
chr2	1135500001	1136000000	1.31436		chr3	1054125001	1054625000	11.0916
chr2	1135625001	1136125000	1.36188		chr3	1054250001	1054750000	9.60671
chr2	1135750001	1136250000	1.39911		chr3	1054375001	1054875000	9.83571
chr2	1138250001	1138750000	1.3543		chr3	1054500001	1055000000	8.86462
chr2	1138375001	1138875000	1.35753		chr3	1054625001	1055125000	6.42129
chr2	1138500001	1139000000	1.31057		chr3	1057750001	1058250000	3.98954
chr2	1138625001	1139125000	1.33447		chr3	1073125001	1073625000	3.72748
chr2	1144500001	1145000000	2.53855		chr3	1073250001	1073750000	3.69745
chr2	1144625001	1145125000	1.32173		chr3	1148750001	1149250000	5.18342
chr2	1144750001	1145250000	1.35219		chr3	1148875001	1149375000	28.8109
chr2	1159125001	1159625000	1.37327		chr3	1149000001	1149500000	23.0343
chr2	1159250001	1159750000	1.43316		chr3	1149125001	1149625000	4.13545
chr2	1159375001	1159875000	1.3517		chr3	1153750001	1154250000	3.76716
chr2	1162125001	1162625000	1.34793		chr3	1153875001	1154375000	5.85418
chr2	1162625001	1163125000	1.51127		chr3	1154000001	1154500000	5.86271
chr2	1166875001	1167375000	1.31577		chr3	1154125001	1154625000	8.71002
chr2	1169000001	1169500000	1.69838		chr3	1154250001	1154750000	9.2668
chr2	1169125001	1169625000	1.87249		chr3	1154375001	1154875000	4.18682
chr2	1169250001	1169750000	1.97011		chr3	1154500001	1155000000	3.9194
chr2	1169375001	1169875000	2.23146		chr3	1155250001	1155750000	4.01341
chr2	1170000001	1170500000	1.35237		chr3	1157875001	1158375000	4.45603
chr2	1170125001	1170625000	1.58243		chr3	1158000001	1158500000	6.49225
chr2	1170250001	1170750000	1.80789		chr3	1158125001	1158625000	7.23934
chr2	1170375001	1170875000	1.86124		chr3	1158250001	1158750000	6.63746
chr2	1170500001	1171000000	1.85004		chr3	1158375001	1158875000	7.75879
chr2	1170625001	1171125000	1.72023		chr3	1158500001	1159000000	5.97532
chr2	1170750001	1171250000	1.72576		chr3	1158625001	1159125000	5.12336
chr2	1170875001	1171375000	1.76245		chr3	1159000001	1159500000	6.71679
chr2	1171000001	1171500000	1.74152		chr3	1159125001	1159625000	3.90308
chr2	1171125001	1171625000	1.82009		chr3	1164000001	1164500000	4.93889
chr2	1171250001	1171750000	1.58873		chr3	1164125001	1164625000	16.4171
chr2	1171375001	1171875000	1.55119		chr3	1164250001	1164750000	18.757
chr2	1171500001	1172000000	1.55556		chr3	1167500001	1168000000	5.69589
chr2	1180625001	1181125000	1.40786		chr3	1167625001	1168125000	5.82588
chr2	1180750001	1181250000	1.6523		chr3	1168375001	1168875000	5.0369
chr2	1180875001	1181375000	1.4448		chr3	1170000001	1170500000	3.87907
chr2	1181000001	1181500000	1.33987		chr3	1170125001	1170625000	13.6958
chr2	1181125001	1181625000	1.31164		chr3	1170250001	1170750000	3.84112
chr2	1181250001	1181750000	1.74847		chr3	1186750001	1187250000	4.91507
chr2	1181375001	1181875000	2.11431		chr3	1187375001	1187875000	9.51449
chr2	1181500001	1182000000	1.85039		chr3	1187500001	1188000000	12.2644
chr2	1181625001	1182125000	1.81161		chr3	1187625001	1188125000	8.78945
chr2	1181750001	1182250000	1.49053		chr3	1188375001	1188875000	5.54805
chr2	1185750001	1186250000	1.71581		chr3	1201500001	1202000000	6.13193
chr2	1185875001	1186375000	2.84496		chr3	1201625001	1202125000	6.68437
chr2	1186000001	1186500000	1.82605		chr3	1260375001	1260875000	5.08082
chr2	1186125001	1186625000	1.55522		chr3	1260500001	1261000000	5.18655
chr2	1186250001	1186750000	1.49151		chr3	1260625001	1261125000	4.42519
chr2	1187875001	1188375000	1.35017		chr3	1278250001	1278750000	6.23592
chr2	1192375001	1192875000	1.58301		chr3	1278375001	1278875000	8.06712
chr2	1192500001	1193000000	3.15116		chr3	1278500001	1279000000	7.58228
chr2	1192875001	1193375000	2.68113		chr3	1278625001	1279125000	7.83126
chr2	1193000001	1193500000	2.57668		chr3	1278750001	1279250000	7.45022
chr2	1193125001	1193625000	2.10156		chr3	1278875001	1279375000	6.34116
chr2	1193250001	1193750000	2.22666		chr3	1279000001	1279500000	4.15538
chr2	1193375001	1193875000	1.93372		chr3	1281625001	1282125000	3.76072
chr2	1198750001	1199250000	1.49481		chr3	1287000001	1287500000	3.81625
chr2	1198875001	1199375000	1.73116		chr3	1287500001	1288000000	4.66604
chr2	1199000001	1199500000	1.34693		chr3	1287625001	1288125000	4.63186
chr2	1199125001	1199625000	1.43016		chr3	1287750001	1288250000	4.11995
chr2	1199250001	1199750000	1.425		chr3	1289125001	1289625000	4.43065
chr2	1199375001	1199875000	2.42413		chr3	1289250001	1289750000	3.79959
chr2	1200375001	1200875000	1.34919		chr4	63125001	63625000	4.19145
chr2	1200625001	1201125000	1.80245		chr4	63250001	63750000	5.96135
chr2	1200750001	1201250000	1.90664		chr4	63375001	63875000	10.1953
chr2	1200875001	1201375000	2.75663		chr4	63500001	64000000	17.6878
chr2	1201000001	1201500000	3.16502		chr4	63625001	64125000	12.6304
chr2	1201750001	1202250000	1.61192		chr4	72500001	73000000	4.98354
chr2	1201875001	1202375000	2.66307		chr4	72625001	73125000	6.69675
chr2	1203250001	1203750000	1.59274		chr4	72750001	73250000	6.60885
chr2	1203375001	1203875000	1.45583		chr4	72875001	73375000	4.75864
chr2	1203875001	1204375000	1.54639		chr4	79625001	80125000	4.18091
chr2	1204000001	1204500000	1.36423		chr4	79750001	80250000	5.39684
chr2	1204625001	1205125000	1.52731		chr4	109125001	109625000	3.6831
chr2	1211000001	1211500000	1.8872		chr4	113125001	113625000	4.26909
chr2	1211125001	1211625000	2.82033		chr4	115500001	116000000	6.66664
chr2	1211250001	1211750000	2.23733		chr4	115625001	116125000	7.48504
chr2	1211375001	1211875000	2.08786		chr4	115750001	116250000	6.84083
chr2	1211500001	1212000000	2.28283		chr4	116000001	116500000	5.19212
chr2	1211625001	1212125000	1.91287		chr4	116125001	116625000	4.46228
chr2	1211750001	1212250000	1.40712		chr4	116250001	116750000	3.6532
chr2	1212250001	1212750000	1.37976		chr4	170125001	170625000	11.6342
chr2	1212375001	1212875000	1.51137		chr4	171625001	172125000	14.7104
chr2	1212500001	1213000000	1.48953		chr4	171750001	172250000	12.7607
chr2	1217750001	1218250000	1.93017		chr4	172000001	172500000	10.8966
chr2	1217875001	1218375000	2.65483		chr4	172125001	172625000	10.6169
chr2	1218000001	1218500000	2.15892		chr4	172250001	172750000	5.22598
chr2	1218125001	1218625000	2.72837		chr4	172375001	172875000	7.18565
chr2	1229625001	1230125000	1.41124		chr4	172500001	173000000	6.09973
chr2	1229750001	1230250000	1.34051		chr4	172625001	173125000	4.34978
chr2	1232875001	1233375000	1.78442		chr4	172750001	173250000	12.7877
chr2	1233000001	1233500000	1.65573		chr4	172875001	173375000	11.6391
chr2	1233125001	1233625000	1.34833		chr4	173000001	173500000	5.83495
chr2	1241875001	1242375000	1.4006		chr4	173125001	173625000	5.16407
chr2	1242000001	1242500000	1.54446		chr4	173375001	173875000	5.78759
chr2	1242125001	1242625000	1.33544		chr4	173500001	174000000	15.6157
chr2	1242500001	1243000000	1.3271		chr4	173625001	174125000	23.3777
chr2	1242750001	1243250000	1.3294		chr4	173750001	174250000	19.7781
chr2	1244000001	1244500000	2.02729		chr4	173875001	174375000	11.8018
chr2	1244125001	1244625000	1.93193		chr4	174000001	174500000	6.88863
chr2	1244250001	1244750000	1.79581		chr4	174125001	174625000	4.33155
chr2	1251750001	1252250000	1.34765		chr4	174875001	175375000	3.88412
chr2	1253875001	1254375000	1.3882		chr4	175000001	175500000	4.63298
chr2	1254000001	1254500000	1.35466		chr4	175250001	175750000	4.3661
chr2	1261750001	1262250000	1.31404		chr4	175625001	176125000	4.14447
chr2	1261875001	1262375000	1.35176		chr4	175750001	176250000	4.31782
chr2	1262000001	1262500000	1.4544		chr4	175875001	176375000	12.4196
chr2	1266125001	1266625000	1.31159		chr4	176000001	176500000	5.63952
chr2	1268750001	1269250000	1.43589		chr4	177625001	178125000	8.00716
chr2	1269125001	1269625000	1.33896		chr4	177750001	178250000	14.259
chr2	1279375001	1279875000	2.94571		chr4	177875001	178375000	6.13689
chr2	1279500001	1280000000	2.74903		chr4	178000001	178500000	4.01817
chr2	1279625001	1280125000	2.79034		chr4	186500001	187000000	4.07477
chr2	1279750001	1280250000	2.74571		chr4	186625001	187125000	4.72221
chr2	1279875001	1280375000	2.29557		chr4	186750001	187250000	5.30508
chr2	1280000001	1280500000	1.7822		chr4	188750001	189250000	5.24087
chr2	1285000001	1285500000	1.54778		chr4	189250001	189750000	4.6324
chr2	1285125001	1285625000	1.66954		chr4	189375001	189875000	25.4494
chr2	1288750001	1289250000	4.89364		chr4	189500001	190000000	15.6155
chr2	1288875001	1289375000	3.21523		chr4	191750001	192250000	4.51096
chr2	1289000001	1289500000	1.50152		chr4	191875001	192375000	10.2818
chr2	1289125001	1289625000	1.35214		chr4	192000001	192500000	11.6108
chr2	1289500001	1290000000	1.31907		chr4	192125001	192625000	8.73615
chr2	1291000001	1291500000	1.73757		chr4	192250001	192750000	8.0373
chr2	1291125001	1291625000	1.69569		chr4	192375001	192875000	6.81227
chr2	1291250001	1291750000	1.63364		chr4	192500001	193000000	6.21088
chr2	1292875001	1293375000	1.45112		chr4	193250001	193750000	11.4423
chr2	1293000001	1293500000	1.77705		chr4	193375001	193875000	10.3336
chr2	1293375001	1293875000	2.39525		chr4	193500001	194000000	12.6849
chr2	1293500001	1294000000	2.83526		chr4	193625001	194125000	13.2178
chr2	1293625001	1294125000	2.07917		chr4	194000001	194500000	20.4314
chr2	1293750001	1294250000	2.01538		chr4	194125001	194625000	23.9667
chr2	1293875001	1294375000	1.90827		chr4	194250001	194750000	30.1938
chr2	1294625001	1295125000	1.44587		chr4	194375001	194875000	10.9575
chr2	1294750001	1295250000	1.71218		chr4	196875001	197375000	12.2779
chr2	1295000001	1295500000	1.3132		chr4	197000001	197500000	14.0639
chr2	1297000001	1297500000	1.94832		chr4	197125001	197625000	16.7927
chr2	1297125001	1297625000	2.62632		chr4	197250001	197750000	18.1994
chr2	1297250001	1297750000	2.85656		chr4	197375001	197875000	14.7532
chr2	1297375001	1297875000	1.50066		chr4	197500001	198000000	14.0956
chr2	1302750001	1303250000	1.71948		chr4	197625001	198125000	12.4632
chr2	1302875001	1303375000	2.08784		chr4	197750001	198250000	14.5059
chr2	1303000001	1303500000	2.1844		chr4	197875001	198375000	14.4723
chr2	1303125001	1303625000	1.99077		chr4	198000001	198500000	9.13705
chr2	1303250001	1303750000	1.7981		chr4	198125001	198625000	10.4893
chr2	1303375001	1303875000	1.59694		chr4	199375001	199875000	12.4988
chr2	1306375001	1306875000	1.33714		chr4	199500001	200000000	11.3546
chr2	1324500001	1325000000	1.66034		chr4	199625001	200125000	8.92908
chr2	1324625001	1325125000	2.35308		chr4	199750001	200250000	9.51301
chr2	1324750001	1325250000	4.01203		chr4	200500001	201000000	4.55078
chr2	1324875001	1325375000	2.87465		chr4	200875001	201375000	11.2742
chr2	1325000001	1325500000	2.34979		chr4	201000001	201500000	8.35262
chr2	1325125001	1325625000	1.78746		chr4	201125001	201625000	5.75205
chr2	1325250001	1325750000	1.40306		chr4	201250001	201750000	6.03188
chr2	1343000001	1343500000	1.33235		chr4	201375001	201875000	4.10378
chr2	1359625001	1360125000	1.61973		chr4	201500001	202000000	4.17444
chr2	1359750001	1360250000	1.95788		chr4	201625001	202125000	9.25433
chr2	1359875001	1360375000	1.72887		chr4	201750001	202250000	9.82876
chr2	1360000001	1360500000	1.32243		chr4	201875001	202375000	8.52996
chr2	1365750001	1366250000	1.91665		chr4	221875001	222375000	5.99303
chr2	1365875001	1366375000	2.38276		chr4	222250001	222750000	20.9363
chr2	1366000001	1366500000	2.00165		chr4	222375001	222875000	10.3428
chr2	1394625001	1395125000	1.36241		chr4	222500001	223000000	6.87369
chr2	1394750001	1395250000	1.44558		chr4	222625001	223125000	4.08056
chr2	1394875001	1395375000	1.37971		chr4	222750001	223250000	3.82928
chr2	1402375001	1402875000	1.82128		chr4	222875001	223375000	9.00642
chr2	1402500001	1403000000	2.19748		chr4	223000001	223500000	14.6414
chr2	1405500001	1406000000	1.58533		chr4	223125001	223625000	8.29735
chr2	1406750001	1407250000	1.52678		chr4	223250001	223750000	10.96
chr2	1406875001	1407375000	1.34456		chr4	223375001	223875000	18.3621
chr2	1407000001	1407500000	1.73121		chr4	223500001	224000000	20.1476
chr2	1407250001	1407750000	1.478		chr4	223625001	224125000	26.8917
chr2	1407375001	1407875000	1.83559		chr4	223750001	224250000	15.0869
chr2	1407500001	1408000000	1.50138		chr4	223875001	224375000	5.92412
chr2	1407625001	1408125000	2.10741		chr4	224250001	224750000	5.58972
chr2	1407750001	1408250000	1.32749		chr4	224375001	224875000	4.35716
chr2	1409375001	1409875000	1.35349		chr4	224500001	225000000	4.15372
chr2	1419250001	1419750000	1.62123		chr4	225500001	226000000	6.61005
chr2	1419500001	1420000000	1.49598		chr4	225625001	226125000	10.7581
chr2	1422500001	1423000000	1.5826		chr4	225750001	226250000	21.1649
chr2	1422625001	1423125000	1.72345		chr4	225875001	226375000	17.4707
chr2	1448750001	1449250000	1.72898		chr4	227500001	228000000	16.0977
chr2	1448875001	1449375000	1.43144		chr4	227625001	228125000	13.6026
chr2	1451000001	1451500000	1.47117		chr4	227750001	228250000	9.52979
chr2	1461750001	1462250000	1.49504		chr4	227875001	228375000	12.8587
chr2	1491625001	1492125000	1.47851		chr4	228000001	228500000	15.9039
chr2	1491750001	1492250000	1.61377		chr4	228125001	228625000	19.4982
chr2	1492000001	1492500000	1.69515		chr4	228250001	228750000	34.5474
chr2	1493625001	1494125000	1.5343		chr4	228375001	228875000	47.6251
chr2	1493750001	1494250000	1.70689		chr4	228500001	229000000	22.3096
chr2	1493875001	1494375000	1.58561		chr4	228625001	229125000	13.8775
chr2	1494000001	1494500000	1.40838		chr4	228750001	229250000	9.97385
chr2	1503375001	1503875000	1.44375		chr4	229125001	229625000	3.68967
chr2	1505375001	1505875000	1.33347		chr4	229375001	229875000	5.23411
chr2	1505625001	1506125000	1.39666		chr4	229500001	230000000	5.39499
chr2	1507750001	1508250000	1.35676		chr4	230125001	230625000	4.97906
chr2	1507875001	1508375000	1.60545		chr4	230250001	230750000	4.89054
chr2	1508000001	1508500000	1.4715		chr4	230375001	230875000	16.2961
chr2	1509250001	1509750000	1.34725		chr4	230500001	231000000	15.5021
chr2	1509375001	1509875000	1.79527		chr4	230625001	231125000	29.2508
chr2	1511250001	1511750000	1.33597		chr4	230750001	231250000	33.3149
chr2	1514000001	1514500000	1.32717		chr4	230875001	231375000	27.4694
chr2	1541750001	1542250000	1.32042		chr4	231000001	231500000	16.5965
chr2	1543375001	1543875000	1.47403		chr4	231125001	231625000	13.5256
chr2	1543500001	1544000000	1.69203		chr4	231250001	231750000	14.7122
chr2	1543625001	1544125000	1.44374		chr4	231375001	231875000	16.341
chr2	1546125001	1546625000	2.01349		chr4	231500001	232000000	18.1207
chr2	1546250001	1546750000	2.17686		chr4	231625001	232125000	16.0195
chr2	1546375001	1546875000	2.23621		chr4	233125001	233625000	13.7201
chr2	1566125001	1566625000	1.90673		chr4	233250001	233750000	3.77722
chr2	1566250001	1566750000	1.70051		chr4	235125001	235625000	5.91086
chr2	1607125001	1607625000	1.64238		chr4	235250001	235750000	8.43423
chr2	1607250001	1607750000	1.70433		chr4	235375001	235875000	10.6117
chr2	1607375001	1607875000	1.60547		chr4	235500001	236000000	9.93177
chr2	1619625001	1620125000	1.37892		chr4	235625001	236125000	8.04092
chr2	1619750001	1620250000	1.3652		chr4	235750001	236250000	4.67186
chr2	1648500001	1649000000	1.4861		chr4	235875001	236375000	5.53027
chr2	1648625001	1649125000	1.37484		chr4	236000001	236500000	7.16837
chr2	1666500001	1667000000	1.42498		chr4	236125001	236625000	10.034
chr2	1670000001	1670500000	1.78136		chr4	236250001	236750000	11.1284
chr2	1670125001	1670625000	1.38872		chr4	236375001	236875000	9.16188
chr2	1676375001	1676875000	1.31481		chr4	236500001	237000000	14.1569
chr2	1686250001	1686750000	1.34988		chr4	236625001	237125000	10.9058
chr2	1686375001	1686875000	2.35796		chr4	236750001	237250000	6.94357
chr2	1686500001	1687000000	2.06525		chr4	236875001	237375000	5.74693
chr2	1686625001	1687125000	2.97492		chr4	238375001	238875000	10.0475
chr2	1687625001	1688125000	1.44374		chr4	238500001	239000000	9.98286
chr2	1687750001	1688250000	1.63602		chr4	238625001	239125000	14.9017
chr2	1687875001	1688375000	1.81188		chr4	238750001	239250000	12.1015
chr2	1688000001	1688500000	1.4977		chr4	238875001	239375000	10.7414
chr2	1688625001	1689125000	1.40171		chr4	239250001	239750000	21.3063
chr2	1688750001	1689250000	1.58431		chr4	239375001	239875000	15.2653
chr2	1688875001	1689375000	1.86314		chr4	239500001	240000000	15.978
chr2	1689000001	1689500000	1.80647		chr4	239625001	240125000	17.7133
chr2	1689125001	1689625000	1.55731		chr4	239750001	240250000	13.6363
chr2	1694000001	1694500000	1.41108		chr4	239875001	240375000	7.46136
chr2	1697000001	1697500000	1.77158		chr4	240375001	240875000	11.8603
chr2	1697125001	1697625000	2.10974		chr4	240500001	241000000	16.0719
chr2	1697250001	1697750000	2.02792		chr4	240625001	241125000	14.3164
chr2	1697375001	1697875000	1.48236		chr4	240750001	241250000	13.7153
chr2	1698625001	1699125000	1.52129		chr4	240875001	241375000	10.5755
chr2	1698875001	1699375000	1.65033		chr4	241000001	241500000	5.91804
chr2	1699000001	1699500000	1.52657		chr4	241250001	241750000	5.17198
chr2	1699125001	1699625000	1.58987		chr4	241375001	241875000	6.84968
chr2	1699250001	1699750000	1.51329		chr4	242000001	242500000	4.86169
chr2	1699375001	1699875000	1.74711		chr4	242125001	242625000	14.909
chr2	1699500001	1700000000	1.77695		chr4	242250001	242750000	11.7832
chr2	1699625001	1700125000	1.70267		chr4	242375001	242875000	16.8093
chr2	1721500001	1722000000	1.41757		chr4	242500001	243000000	8.16005
chr2	1759125001	1759625000	1.49316		chr4	242750001	243250000	7.79269
chr2	1772125001	1772625000	1.3241		chr4	242875001	243375000	7.96818
chr2	1772250001	1772750000	1.50302		chr4	243000001	243500000	16.0384
chr2	1772375001	1772875000	1.34617		chr4	243125001	243625000	17.9067
chr2	1777750001	1778250000	1.44904		chr4	243250001	243750000	23.9596
chr2	1799125001	1799625000	1.31757		chr4	243625001	244125000	10.24
chr2	1800750001	1801250000	1.32792		chr4	243750001	244250000	12.8793
chr2	1800875001	1801375000	1.38952		chr4	243875001	244375000	4.3052
chr2	1806375001	1806875000	1.38929		chr4	244000001	244500000	4.77603
chr2	1807375001	1807875000	1.38892		chr4	244125001	244625000	3.92738
chr2	1810250001	1810750000	1.42668		chr4	244375001	244875000	4.01109
chr2	1825625001	1826125000	1.55953		chr4	248125001	248625000	5.96589
chr2	1825750001	1826250000	1.79532		chr4	248250001	248750000	9.88816
chr2	1828125001	1828625000	1.4647		chr4	248375001	248875000	13.2809
chr2	1828250001	1828750000	1.72104		chr4	248500001	249000000	18.7573
chr2	1828375001	1828875000	1.96024		chr4	248625001	249125000	13.9523
chr2	1828500001	1829000000	1.91153		chr4	248750001	249250000	17.6274
chr2	1828625001	1829125000	2.15684		chr4	248875001	249375000	12.0144
chr2	1828750001	1829250000	1.73033		chr4	249000001	249500000	19.7776
chr2	1829250001	1829750000	1.63616		chr4	249125001	249625000	11.7585
chr2	1829375001	1829875000	1.95299		chr4	249250001	249750000	5.29329
chr2	1829500001	1830000000	2.12734		chr4	250000001	250500000	6.32031
chr2	1866000001	1866500000	1.35154		chr4	250125001	250625000	16.284
chr2	1867500001	1868000000	1.32183		chr4	250250001	250750000	20.0483
chr2	1879750001	1880250000	1.36439		chr4	250375001	250875000	10.9584
chr2	1880000001	1880500000	1.63969		chr4	250500001	251000000	13.6535
chr2	1880125001	1880625000	2.09089		chr4	250625001	251125000	7.54287
chr2	1880250001	1880750000	1.55203		chr4	250750001	251250000	5.35146
chr2	1880625001	1881125000	1.73179		chr4	250875001	251375000	4.63999
chr2	1880750001	1881250000	2.19258		chr4	251000001	251500000	4.78901
chr2	1880875001	1881375000	2.4359		chr4	251125001	251625000	6.89032
chr2	1881000001	1881500000	1.99683		chr4	251250001	251750000	12.4949
chr2	1881125001	1881625000	1.89962		chr4	251375001	251875000	21.5769
chr2	1881625001	1882125000	1.68637		chr4	251500001	252000000	17.8517
chr2	1881750001	1882250000	1.75937		chr4	251625001	252125000	11.0071
chr2	1881875001	1882375000	1.84123		chr4	251750001	252250000	7.44539
chr2	1882000001	1882500000	1.62245		chr4	252125001	252625000	3.9784
chr2	1882125001	1882625000	1.49589		chr4	252250001	252750000	6.37625
chr2	1882375001	1882875000	1.43977		chr4	252375001	252875000	8.87059
chr2	1882625001	1883125000	1.48701		chr4	252500001	253000000	10.1382
chr2	1882750001	1883250000	1.51237		chr4	252625001	253125000	5.55053
chr2	1883500001	1884000000	1.33477		chr4	253625001	254125000	4.79914
chr2	1884000001	1884500000	1.3297		chr4	253750001	254250000	7.09499
chr2	1888625001	1889125000	1.50079		chr4	253875001	254375000	29.1667
chr2	1904000001	1904500000	1.50103		chr4	254000001	254500000	31.6091
chr2	1904125001	1904625000	1.57276		chr4	254125001	254625000	22.7207
chr2	1904250001	1904750000	2.21527		chr4	254875001	255375000	15.9646
chr2	1904500001	1905000000	1.95951		chr4	255000001	255500000	16.5959
chr2	1904625001	1905125000	2.16301		chr4	255125001	255625000	10.5205
chr2	1906750001	1907250000	1.35306		chr4	255250001	255750000	9.76532
chr2	1906875001	1907375000	1.4297		chr4	255375001	255875000	6.00994
chr2	1907000001	1907500000	1.61708		chr4	255875001	256375000	13.2971
chr2	1907125001	1907625000	1.4712		chr4	256000001	256500000	10.6853
chr2	1908875001	1909375000	1.31281		chr4	256125001	256625000	12.1814
chr2	1918000001	1918500000	1.37425		chr4	256250001	256750000	13.2836
chr2	1918125001	1918625000	1.41623		chr4	257375001	257875000	12.0098
chr2	1918250001	1918750000	1.63596		chr4	257500001	258000000	14.0192
chr2	1918375001	1918875000	1.43106		chr4	257625001	258125000	7.27914
chr2	1943500001	1944000000	1.3493		chr4	258375001	258875000	4.12617
chr2	1943625001	1944125000	1.56214		chr4	259000001	259500000	5.76393
chr2	1943750001	1944250000	1.50672		chr4	259875001	260375000	6.31334
chr2	1943875001	1944375000	1.53568		chr4	260000001	260500000	12.644
chr2	1944000001	1944500000	1.47364		chr4	260125001	260625000	5.82081
chr2	1973625001	1974125000	2.69063		chr4	260250001	260750000	3.65049
chr2	1973750001	1974250000	3.36659		chr4	260375001	260875000	3.80693
chr2	1978750001	1979250000	1.65441		chr4	261250001	261750000	8.7835
chr2	1995250001	1995750000	1.47053		chr4	261375001	261875000	6.83705
chr2	1995375001	1995875000	1.44183		chr4	261500001	262000000	10.233
chr2	1995500001	1996000000	1.592		chr4	261625001	262125000	8.87698
chr2	1995625001	1996125000	1.53592		chr4	261750001	262250000	8.09207
chr2	1997375001	1997875000	1.78349		chr4	261875001	262375000	9.4004
chr2	1997500001	1998000000	2.12215		chr4	262000001	262500000	10.3397
chr2	1997625001	1998125000	1.74559		chr4	262125001	262625000	11.0138
chr2	2034375001	2034875000	1.45895		chr4	262250001	262750000	12.6455
chr3	23250001	23750000	1.39884		chr4	262375001	262875000	12.6765
chr3	23375001	23875000	1.40781		chr4	262500001	263000000	4.80477
chr3	33750001	34250000	1.41991		chr4	262625001	263125000	6.74357
chr3	33875001	34375000	2.8766		chr4	262750001	263250000	7.32162
chr3	34000001	34500000	3.42484		chr4	262875001	263375000	5.5469
chr3	51500001	52000000	1.45888		chr4	263000001	263500000	9.40795
chr3	51625001	52125000	1.60759		chr4	263125001	263625000	7.62308
chr3	51750001	52250000	1.65869		chr4	263250001	263750000	5.48366
chr3	51875001	52375000	1.66226		chr4	263375001	263875000	6.66862
chr3	61125001	61625000	1.97978		chr4	263500001	264000000	15.8605
chr3	61250001	61750000	1.51794		chr4	263625001	264125000	11.7939
chr3	76875001	77375000	1.43226		chr4	263750001	264250000	15.5358
chr3	77000001	77500000	1.54559		chr4	264500001	265000000	19.0365
chr3	116250001	116750000	1.31475		chr4	264625001	265125000	15.6982
chr3	116875001	117375000	2.44659		chr4	264750001	265250000	14.3734
chr3	117000001	117500000	2.52523		chr4	264875001	265375000	12.5051
chr3	117125001	117625000	2.85356		chr4	265250001	265750000	11.288
chr3	117250001	117750000	3.11649		chr4	265375001	265875000	11.6869
chr3	134625001	135125000	1.34125		chr4	265500001	266000000	17.2362
chr3	135000001	135500000	1.35555		chr4	265625001	266125000	19.7288
chr3	135125001	135625000	1.43644		chr4	265750001	266250000	22.599
chr3	135375001	135875000	2.20061		chr4	266625001	267125000	14.1688
chr3	135500001	136000000	1.3481		chr4	266750001	267250000	16.2258
chr3	136250001	136750000	1.32769		chr4	266875001	267375000	23.6291
chr3	136375001	136875000	1.42738		chr4	267000001	267500000	22.0377
chr3	161875001	162375000	1.59583		chr4	267125001	267625000	17.7022
chr3	162000001	162500000	2.19656		chr4	267250001	267750000	16.4444
chr3	162125001	162625000	2.87915		chr4	267375001	267875000	9.93189
chr3	162250001	162750000	3.43498		chr4	267625001	268125000	3.75521
chr3	162375001	162875000	3.51477		chr4	268250001	268750000	8.22756
chr3	162500001	163000000	2.95154		chr4	268375001	268875000	6.95409
chr3	162625001	163125000	3.39783		chr4	268500001	269000000	8.32911
chr3	162750001	163250000	2.42174		chr4	268625001	269125000	13.41
chr3	162875001	163375000	1.33962		chr4	268750001	269250000	15.468
chr3	165500001	166000000	1.34393		chr4	268875001	269375000	15.5448
chr3	165625001	166125000	2.48726		chr4	269000001	269500000	13.274
chr3	165750001	166250000	2.36634		chr4	269125001	269625000	8.2044
chr3	165875001	166375000	2.08461		chr4	269250001	269750000	6.78834
chr3	166000001	166500000	2.06064		chr4	269375001	269875000	10.0369
chr3	166125001	166625000	1.33117		chr4	269500001	270000000	12.7641
chr3	199750001	200250000	1.32529		chr4	269625001	270125000	19.8772
chr3	200125001	200625000	1.35965		chr4	270000001	270500000	13.6523
chr3	200375001	200875000	1.45683		chr4	270125001	270625000	13.7012
chr3	205125001	205625000	1.37799		chr4	270250001	270750000	14.0597
chr3	206625001	207125000	1.43716		chr4	270375001	270875000	15.6495
chr3	212625001	213125000	1.67576		chr4	270625001	271125000	18.2283
chr3	212750001	213250000	2.35274		chr4	270750001	271250000	6.79583
chr3	224000001	224500000	1.49706		chr4	270875001	271375000	5.61693
chr3	224125001	224625000	1.41693		chr4	271250001	271750000	4.87375
chr3	258625001	259125000	1.38077		chr4	271375001	271875000	4.30051
chr3	258750001	259250000	1.39283		chr4	271500001	272000000	4.53296
chr3	258875001	259375000	1.50922		chr4	271750001	272250000	9.53953
chr3	259000001	259500000	1.45595		chr4	271875001	272375000	10.8927
chr3	259125001	259625000	2.06475		chr4	272000001	272500000	21.8403
chr3	259250001	259750000	2.43919		chr4	272125001	272625000	27.9967
chr3	259375001	259875000	2.38231		chr4	272250001	272750000	27.7396
chr3	275125001	275625000	1.38082		chr4	272375001	272875000	44.8171
chr3	275250001	275750000	1.52621		chr4	272500001	273000000	44.2114
chr3	275375001	275875000	1.51925		chr4	272625001	273125000	45.9687
chr3	276750001	277250000	1.37749		chr4	272750001	273250000	31.285
chr3	276875001	277375000	1.47284		chr4	272875001	273375000	12.2371
chr3	283625001	284125000	1.63922		chr4	273000001	273500000	9.25917
chr3	283875001	284375000	1.7996		chr4	273125001	273625000	4.09472
chr3	284000001	284500000	1.81092		chr4	274125001	274625000	12.0695
chr3	284125001	284625000	1.59523		chr4	274250001	274750000	4.34732
chr3	292000001	292500000	1.38665		chr4	274375001	274875000	5.62171
chr3	292125001	292625000	1.32067		chr4	274500001	275000000	6.67705
chr3	297750001	298250000	1.33734		chr4	274625001	275125000	6.47941
chr3	327375001	327875000	1.32876		chr4	274750001	275250000	14.2379
chr3	327500001	328000000	1.35766		chr4	274875001	275375000	12.6108
chr3	327625001	328125000	1.78418		chr4	275500001	276000000	5.92138
chr3	327750001	328250000	1.43342		chr4	275625001	276125000	4.20354
chr3	329875001	330375000	2.15843		chr4	275875001	276375000	4.25514
chr3	330000001	330500000	1.86077		chr4	276375001	276875000	5.85643
chr3	330125001	330625000	2.05003		chr4	276500001	277000000	8.24419
chr3	343875001	344375000	1.40041		chr4	276625001	277125000	16.8005
chr3	344000001	344500000	2.92255		chr4	276750001	277250000	14.4222
chr3	344250001	344750000	3.98376		chr4	276875001	277375000	7.37379
chr3	344375001	344875000	2.31378		chr4	277000001	277500000	9.6164
chr3	355375001	355875000	1.38243		chr4	277125001	277625000	10.3993
chr3	355625001	356125000	1.43666		chr4	277250001	277750000	7.27725
chr3	367250001	367750000	1.53803		chr4	277375001	277875000	11.2523
chr3	368250001	368750000	1.31213		chr4	277500001	278000000	11.0413
chr3	375750001	376250000	1.47719		chr4	277625001	278125000	9.81278
chr3	375875001	376375000	1.61149		chr4	277750001	278250000	12.1102
chr3	376000001	376500000	1.38822		chr4	277875001	278375000	5.3211
chr3	378375001	378875000	1.49198		chr4	278000001	278500000	3.70361
chr3	378500001	379000000	1.55195		chr4	278125001	278625000	4.47537
chr3	378750001	379250000	1.53216		chr4	278250001	278750000	4.44448
chr3	389750001	390250000	1.36388		chr4	278375001	278875000	4.75889
chr3	395125001	395625000	1.32745		chr4	279000001	279500000	13.1942
chr3	395250001	395750000	1.38511		chr4	279125001	279625000	12.8089
chr3	396875001	397375000	1.33934		chr4	279250001	279750000	18.0397
chr3	426250001	426750000	1.3752		chr4	279375001	279875000	18.7969
chr3	426375001	426875000	1.48727		chr4	279500001	280000000	14.6418
chr3	472000001	472500000	1.37774		chr4	279625001	280125000	3.78553
chr3	476000001	476500000	1.38106		chr4	279750001	280250000	3.84224
chr3	476125001	476625000	1.33738		chr4	279875001	280375000	4.41929
chr3	496750001	497250000	1.38372		chr4	280000001	280500000	5.48118
chr3	496875001	497375000	1.36051		chr4	280125001	280625000	15.0317
chr3	498250001	498750000	1.60964		chr4	280250001	280750000	24.543
chr3	549000001	549500000	1.36509		chr4	280375001	280875000	22.5959
chr3	553000001	553500000	1.33331		chr4	280500001	281000000	24.9057
chr3	554500001	555000000	1.49294		chr4	280625001	281125000	28.7422
chr3	554625001	555125000	1.49804		chr4	280750001	281250000	25.1011
chr3	554750001	555250000	1.47996		chr4	280875001	281375000	19.9275
chr3	576500001	577000000	1.36528		chr4	281000001	281500000	19.007
chr3	624625001	625125000	1.80995		chr4	281125001	281625000	16.7783
chr3	624750001	625250000	1.36187		chr4	281250001	281750000	14.2377
chr3	651000001	651500000	1.54279		chr4	285625001	286125000	7.09831
chr3	651125001	651625000	1.50453		chr4	285750001	286250000	15.8978
chr3	651250001	651750000	1.37895		chr4	285875001	286375000	19.1384
chr3	708250001	708750000	1.38372		chr4	286000001	286500000	15.7394
chr3	708375001	708875000	1.38006		chr4	286125001	286625000	19.5689
chr3	708500001	709000000	1.37321		chr4	286250001	286750000	8.33363
chr3	748625001	749125000	1.34334		chr4	286375001	286875000	3.91686
chr3	748750001	749250000	1.45931		chr4	286500001	287000000	4.4371
chr3	748875001	749375000	1.42601		chr4	287250001	287750000	7.96886
chr3	770000001	770500000	1.38482		chr4	287375001	287875000	12.4271
chr3	781500001	782000000	1.51638		chr4	287500001	288000000	16.274
chr3	781625001	782125000	1.47986		chr4	287625001	288125000	20.4095
chr3	795250001	795750000	1.9456		chr4	287750001	288250000	16.5166
chr3	809125001	809625000	1.34595		chr4	287875001	288375000	12.1369
chr3	809250001	809750000	1.34628		chr4	288000001	288500000	9.62936
chr3	811750001	812250000	1.46669		chr4	288125001	288625000	5.97121
chr3	811875001	812375000	1.46443		chr4	288250001	288750000	7.42625
chr3	812000001	812500000	1.60082		chr4	288375001	288875000	8.55677
chr3	812125001	812625000	1.61862		chr4	288500001	289000000	7.63515
chr3	812250001	812750000	1.44305		chr4	288625001	289125000	7.37067
chr3	812375001	812875000	1.42446		chr4	289375001	289875000	51.8485
chr3	814250001	814750000	1.76778		chr4	289500001	290000000	46.9891
chr3	814375001	814875000	2.21647		chr4	289625001	290125000	28.1132
chr3	814500001	815000000	2.05507		chr4	289750001	290250000	15.5074
chr3	815000001	815500000	1.48676		chr4	290625001	291125000	5.38075
chr3	815125001	815625000	1.50759		chr4	290750001	291250000	13.1195
chr3	815250001	815750000	1.49099		chr4	290875001	291375000	14.0484
chr3	815375001	815875000	1.44076		chr4	291000001	291500000	17.5496
chr3	846500001	847000000	1.49926		chr4	291125001	291625000	12.0284
chr3	846625001	847125000	1.78813		chr4	291250001	291750000	9.35533
chr3	846750001	847250000	1.55719		chr4	291375001	291875000	9.39823
chr3	846875001	847375000	1.52527		chr4	292250001	292750000	13.8927
chr3	847000001	847500000	1.37541		chr4	292375001	292875000	13.3247
chr3	847125001	847625000	1.40269		chr4	292500001	293000000	10.6519
chr3	849000001	849500000	1.5092		chr4	292625001	293125000	13.7826
chr3	849125001	849625000	1.37574		chr4	292750001	293250000	14.9478
chr3	851250001	851750000	1.31065		chr4	292875001	293375000	16.1192
chr3	852125001	852625000	1.31945		chr4	293000001	293500000	24.7812
chr3	852250001	852750000	1.58084		chr4	293125001	293625000	28.5231
chr3	852375001	852875000	1.42734		chr4	293250001	293750000	14.9912
chr3	852500001	853000000	1.49289		chr4	293375001	293875000	13.4098
chr3	863125001	863625000	1.33564		chr4	293500001	294000000	10.4541
chr3	876875001	877375000	1.98504		chr4	294125001	294625000	13.5084
chr3	877000001	877500000	1.70938		chr4	294250001	294750000	13.0108
chr3	877125001	877625000	1.66249		chr4	294375001	294875000	10.0431
chr3	877250001	877750000	1.55269		chr4	294500001	295000000	9.79561
chr3	877375001	877875000	1.57128		chr4	294625001	295125000	12.6485
chr3	877500001	878000000	2.29549		chr4	294750001	295250000	10.1842
chr3	877625001	878125000	3.29366		chr4	294875001	295375000	11.1552
chr3	877750001	878250000	3.33974		chr4	295000001	295500000	8.01886
chr3	877875001	878375000	2.16531		chr4	295125001	295625000	6.33651
chr3	883000001	883500000	1.36394		chr4	295250001	295750000	5.94211
chr3	883125001	883625000	1.88847		chr4	295375001	295875000	6.23024
chr3	894875001	895375000	1.40728		chr4	295500001	296000000	8.88932
chr3	895000001	895500000	1.36545		chr4	295625001	296125000	12.3307
chr3	896500001	897000000	1.35383		chr4	295750001	296250000	12.9918
chr3	897625001	898125000	2.74776		chr4	295875001	296375000	15.9032
chr3	897750001	898250000	2.49497		chr4	296000001	296500000	19.6717
chr3	897875001	898375000	2.37881		chr4	296125001	296625000	16.9898
chr3	898000001	898500000	1.90048		chr4	296250001	296750000	17.9713
chr3	898500001	899000000	1.50896		chr4	296375001	296875000	14.4681
chr3	898625001	899125000	1.49628		chr4	296500001	297000000	13.9174
chr3	901375001	901875000	1.41345		chr4	296625001	297125000	25.763
chr3	901500001	902000000	1.47966		chr4	296750001	297250000	15.1729
chr3	920875001	921375000	1.46734		chr4	296875001	297375000	20.8741
chr3	921000001	921500000	1.65213		chr4	297000001	297500000	24.2986
chr3	921125001	921625000	1.34147		chr4	297125001	297625000	23.4295
chr3	921250001	921750000	1.30973		chr4	297250001	297750000	29.6195
chr3	926375001	926875000	1.57258		chr4	297375001	297875000	20.6997
chr3	926500001	927000000	1.52219		chr4	297500001	298000000	18.1768
chr3	927750001	928250000	1.60996		chr4	297625001	298125000	18.7741
chr3	927875001	928375000	1.35309		chr4	297750001	298250000	22.0004
chr3	933000001	933500000	1.36612		chr4	297875001	298375000	17.3412
chr3	933125001	933625000	1.92213		chr4	298000001	298500000	21.2702
chr3	933250001	933750000	1.35944		chr4	298125001	298625000	18.3913
chr3	936125001	936625000	1.38625		chr4	298500001	299000000	16.4652
chr3	936250001	936750000	1.39402		chr4	298625001	299125000	9.64024
chr3	936375001	936875000	1.34321		chr4	298750001	299250000	4.71109
chr3	936500001	937000000	1.35509		chr4	298875001	299375000	4.07305
chr3	959375001	959875000	1.92236		chr4	300000001	300500000	18.2886
chr3	959500001	960000000	1.9488		chr4	300125001	300625000	23.9395
chr3	959625001	960125000	2.02393		chr4	300250001	300750000	18.0503
chr3	959750001	960250000	2.05562		chr4	300375001	300875000	16.4658
chr3	959875001	960375000	1.71537		chr4	300500001	301000000	14.9844
chr3	960000001	960500000	1.81945		chr4	300625001	301125000	15.8578
chr3	961750001	962250000	1.31292		chr4	300750001	301250000	12.7862
chr3	1005875001	1006375000	1.44301		chr4	300875001	301375000	12.0032
chr3	1006000001	1006500000	1.48075		chr4	301000001	301500000	11.8578
chr3	1006125001	1006625000	2.11726		chr4	301125001	301625000	10.6032
chr3	1006250001	1006750000	1.651		chr4	301250001	301750000	12.8517
chr3	1012625001	1013125000	1.38958		chr4	301375001	301875000	13.0814
chr3	1012750001	1013250000	1.43318		chr4	301500001	302000000	15.186
chr3	1025125001	1025625000	1.46141		chr4	301750001	302250000	10.5293
chr3	1025750001	1026250000	1.36375		chr4	301875001	302375000	12.8495
chr3	1025875001	1026375000	1.60403		chr4	302000001	302500000	11.8488
chr3	1029250001	1029750000	1.4306		chr4	302125001	302625000	14.8143
chr3	1029375001	1029875000	1.60712		chr4	302250001	302750000	15.4432
chr3	1029500001	1030000000	1.5379		chr4	302375001	302875000	12.3366
chr3	1037500001	1038000000	1.31387		chr4	302500001	303000000	9.64029
chr3	1039125001	1039625000	1.48735		chr4	302625001	303125000	6.28942
chr3	1039250001	1039750000	2.09781		chr4	302750001	303250000	5.15097
chr3	1039375001	1039875000	1.40553		chr4	302875001	303375000	5.38356
chr3	1053125001	1053625000	1.31711		chr4	303000001	303500000	7.59362
chr3	1053250001	1053750000	1.39047		chr4	303125001	303625000	10.3834
chr3	1053500001	1054000000	1.50007		chr4	303250001	303750000	9.70023
chr3	1053625001	1054125000	1.41228		chr4	303375001	303875000	8.18933
chr3	1053750001	1054250000	1.43738		chr4	303500001	304000000	6.92868
chr3	1053875001	1054375000	1.4612		chr4	303625001	304125000	5.75508
chr3	1054000001	1054500000	1.61111		chr4	303750001	304250000	6.41486
chr3	1054125001	1054625000	1.69611		chr4	303875001	304375000	8.70782
chr3	1054250001	1054750000	1.70743		chr4	304000001	304500000	9.44764
chr3	1054375001	1054875000	1.77715		chr4	304125001	304625000	10.9108
chr3	1054500001	1055000000	1.68754		chr4	304625001	305125000	3.68175
chr3	1054625001	1055125000	1.56059		chr4	304750001	305250000	7.5328
chr3	1055625001	1056125000	1.34172		chr4	304875001	305375000	13.6491
chr3	1055750001	1056250000	1.42317		chr4	305000001	305500000	16.6557
chr3	1098875001	1099375000	1.3756		chr4	305125001	305625000	14.3458
chr3	1099000001	1099500000	1.4695		chr4	305250001	305750000	9.90976
chr3	1099125001	1099625000	1.34421		chr4	305375001	305875000	7.68359
chr3	1114000001	1114500000	1.39194		chr4	305500001	306000000	5.51985
chr3	1125250001	1125750000	2.52603		chr4	305625001	306125000	7.31089
chr3	1125375001	1125875000	2.66521		chr4	305750001	306250000	10.7467
chr3	1125500001	1126000000	2.47035		chr4	305875001	306375000	14.5213
chr3	1134375001	1134875000	1.49328		chr4	306000001	306500000	23.275
chr3	1134500001	1135000000	1.65592		chr4	306125001	306625000	24.9683
chr3	1144750001	1145250000	1.36004		chr4	306250001	306750000	19.907
chr3	1155375001	1155875000	1.80177		chr4	306375001	306875000	11.7023
chr3	1155500001	1156000000	1.37583		chr4	306500001	307000000	9.42192
chr3	1165750001	1166250000	1.44432		chr4	306625001	307125000	10.1637
chr3	1165875001	1166375000	2.12276		chr4	306750001	307250000	12.2674
chr3	1166000001	1166500000	3.36041		chr4	306875001	307375000	17.9545
chr3	1166125001	1166625000	4.53725		chr4	307000001	307500000	19.0057
chr3	1188250001	1188750000	1.83151		chr4	307125001	307625000	22.833
chr3	1188375001	1188875000	5.59828		chr4	307250001	307750000	24.6648
chr3	1188500001	1189000000	2.66525		chr4	307375001	307875000	20.5636
chr3	1189000001	1189500000	1.35135		chr4	307500001	308000000	20.4703
chr3	1189125001	1189625000	1.42106		chr4	307625001	308125000	9.89884
chr3	1189250001	1189750000	1.65284		chr4	307750001	308250000	7.83946
chr3	1189375001	1189875000	1.93412		chr4	307875001	308375000	9.08494
chr3	1190250001	1190750000	1.52199		chr4	308000001	308500000	11.015
chr3	1190375001	1190875000	1.77083		chr4	308250001	308750000	14.1068
chr3	1190500001	1191000000	1.85915		chr4	308375001	308875000	20.7787
chr3	1190625001	1191125000	1.6256		chr4	308500001	309000000	19.7115
chr3	1190750001	1191250000	1.41872		chr4	308625001	309125000	24.0179
chr3	1191500001	1192000000	1.37997		chr4	308750001	309250000	9.68756
chr3	1191625001	1192125000	1.99025		chr4	308875001	309375000	4.5687
chr3	1191750001	1192250000	2.14181		chr4	309250001	309750000	4.13391
chr3	1191875001	1192375000	1.4637		chr4	309375001	309875000	4.72595
chr3	1192000001	1192500000	1.38676		chr4	309500001	310000000	5.07966
chr3	1197625001	1198125000	1.32752		chr4	309750001	310250000	5.1068
chr3	1209625001	1210125000	1.62527		chr4	309875001	310375000	6.32529
chr3	1209750001	1210250000	1.99532		chr4	310000001	310500000	8.55323
chr3	1209875001	1210375000	2.61778		chr4	310125001	310625000	16.0266
chr3	1210000001	1210500000	4.07792		chr4	310250001	310750000	28.5202
chr3	1210125001	1210625000	3.74437		chr4	310375001	310875000	27.0748
chr3	1210250001	1210750000	2.30233		chr4	310500001	311000000	27.8257
chr3	1210375001	1210875000	1.67093		chr4	310625001	311125000	17.3857
chr3	1214250001	1214750000	1.37688		chr4	310750001	311250000	12.8193
chr3	1214375001	1214875000	1.49542		chr4	310875001	311375000	11.128
chr3	1214500001	1215000000	1.91819		chr4	311000001	311500000	8.13891
chr3	1214625001	1215125000	2.44959		chr4	311125001	311625000	12.1
chr3	1218875001	1219375000	2.91298		chr4	311250001	311750000	12.1283
chr3	1219625001	1220125000	2.06349		chr4	311375001	311875000	10.3219
chr3	1219750001	1220250000	3.01707		chr4	312750001	313250000	3.73657
chr3	1220000001	1220500000	2.2061		chr4	312875001	313375000	4.26104
chr3	1220125001	1220625000	1.58689		chr4	341000001	341500000	4.22137
chr3	1220500001	1221000000	1.53146		chr4	341125001	341625000	4.39272
chr3	1220625001	1221125000	1.44084		chr4	344000001	344500000	3.88974
chr3	1220750001	1221250000	1.38282		chr4	344250001	344750000	4.09134
chr3	1221125001	1221625000	1.34		chr4	344375001	344875000	4.44161
chr3	1221250001	1221750000	1.31938		chr4	350875001	351375000	4.79889
chr3	1224625001	1225125000	1.40308		chr4	351000001	351500000	4.72764
chr3	1244000001	1244500000	1.34722		chr4	351125001	351625000	3.9531
chr3	1244125001	1244625000	1.38526		chr4	363750001	364250000	3.76577
chr3	1244250001	1244750000	1.44208		chr4	366000001	366500000	5.17399
chr3	1259625001	1260125000	1.46985		chr4	366125001	366625000	4.04136
chr3	1259750001	1260250000	1.32683		chr4	369625001	370125000	4.9487
chr3	1265250001	1265750000	1.39588		chr4	369750001	370250000	4.58362
chr3	1278375001	1278875000	1.39391		chr4	370000001	370500000	5.13124
chr3	1278500001	1279000000	1.35825		chr4	370125001	370625000	5.15751
chr3	1278625001	1279125000	1.39965		chr4	370250001	370750000	5.92778
chr3	1278750001	1279250000	1.37751		chr4	370375001	370875000	5.95359
chr3	1278875001	1279375000	1.35903		chr4	370500001	371000000	5.94449
chr3	1279000001	1279500000	1.40761		chr4	370625001	371125000	6.77508
chr3	1280750001	1281250000	1.31817		chr4	370750001	371250000	4.60582
chr3	1280875001	1281375000	1.53545		chr4	370875001	371375000	4.33859
chr3	1281000001	1281500000	1.73815		chr4	371250001	371750000	7.41061
chr3	1287500001	1288000000	1.4086		chr4	371375001	371875000	4.51225
chr3	1287625001	1288125000	1.3097		chr4	376500001	377000000	4.03579
chr3	1310625001	1311125000	1.39718		chr4	395375001	395875000	4.18138
chr3	1310750001	1311250000	1.43852		chr4	395500001	396000000	4.53119
chr3	1310875001	1311375000	1.40116		chr4	395625001	396125000	3.72973
chr3	1311000001	1311500000	1.37633		chr4	420000001	420500000	5.83296
chr3	1317625001	1318125000	1.42476		chr4	420125001	420625000	5.63794
chr3	1317750001	1318250000	1.68962		chr4	420250001	420750000	5.37259
chr3	1324625001	1325125000	2.61145		chr4	420375001	420875000	4.4093
chr3	1324750001	1325250000	2.05056		chr4	420500001	421000000	4.66528
chr3	1327500001	1328000000	1.37012		chr4	420625001	421125000	5.22068
chr3	1329625001	1330125000	1.61277		chr4	420750001	421250000	4.20105
chr3	1329750001	1330250000	1.83779		chr4	422125001	422625000	4.57124
chr3	1329875001	1330375000	1.55293		chr4	423000001	423500000	8.02676
chr3	1330000001	1330500000	1.55443		chr4	423125001	423625000	7.73582
chr3	1330125001	1330625000	1.35003		chr4	423250001	423750000	6.17201
chr3	1342000001	1342500000	1.34286		chr4	423500001	424000000	7.8798
chr3	1342125001	1342625000	1.50914		chr4	423625001	424125000	11.0722
chr3	1342250001	1342750000	1.72126		chr4	423750001	424250000	10.5482
chr3	1342375001	1342875000	1.67829		chr4	423875001	424375000	9.92997
chr3	1342500001	1343000000	1.60821		chr4	424125001	424625000	7.36132
chr3	1342625001	1343125000	1.39804		chr4	424250001	424750000	9.57225
chr3	1349500001	1350000000	1.32204		chr4	424375001	424875000	7.83707
chr3	1353250001	1353750000	2.04469		chr4	424500001	425000000	4.76895
chr3	1353375001	1353875000	2.13676		chr4	424750001	425250000	5.19273
chr3	1353500001	1354000000	2.4261		chr4	424875001	425375000	6.21629
chr3	1353625001	1354125000	2.04525		chr4	425000001	425500000	10.9254
chr3	1353750001	1354250000	1.71226		chr4	425125001	425625000	11.3996
chr3	1354000001	1354500000	1.31899		chr4	425250001	425750000	9.21579
chr3	1354125001	1354625000	1.72658		chr4	425750001	426250000	4.09332
chr3	1354250001	1354750000	2.07595		chr4	425875001	426375000	6.13743
chr3	1354375001	1354875000	2.2966		chr4	426000001	426500000	9.31566
chr3	1354500001	1355000000	2.14947		chr4	426125001	426625000	10.951
chr3	1354625001	1355125000	1.4693		chr4	426250001	426750000	8.53983
chr3	1359125001	1359625000	1.3457		chr4	426375001	426875000	8.71193
chr3	1359250001	1359750000	1.33266		chr4	426500001	427000000	7.15528
chr3	1359375001	1359875000	1.40878		chr4	426625001	427125000	6.81029
chr3	1359500001	1360000000	1.34302		chr4	426750001	427250000	7.94418
chr3	1359625001	1360125000	1.43103		chr4	426875001	427375000	16.5323
chr3	1359750001	1360250000	1.35322		chr4	427000001	427500000	20.7078
chr3	1360000001	1360500000	1.48684		chr4	427125001	427625000	24.1938
chr3	1360125001	1360625000	1.41114		chr4	427250001	427750000	18.0488
chr3	1360250001	1360750000	1.74534		chr4	427375001	427875000	8.67683
chr3	1360375001	1360875000	1.90572		chr4	427500001	428000000	5.76557
chr3	1360500001	1361000000	1.89481		chr4	427750001	428250000	4.24415
chr3	1360625001	1361125000	1.85434		chr4	427875001	428375000	10.1781
chr3	1360750001	1361250000	1.73326		chr4	428000001	428500000	16.7673
chr3	1360875001	1361375000	1.53777		chr4	428125001	428625000	25.0353
chr3	1361500001	1362000000	1.56695		chr4	428250001	428750000	17.3245
chr3	1364625001	1365125000	1.35752		chr4	428375001	428875000	7.53226
chr3	1364750001	1365250000	1.42378		chr4	428500001	429000000	6.26387
chr3	1367625001	1368125000	1.41756		chr4	428625001	429125000	6.05742
chr3	1367875001	1368375000	1.40267		chr4	428750001	429250000	5.88777
chr3	1368000001	1368500000	1.46326		chr4	428875001	429375000	9.0218
chr3	1368125001	1368625000	1.61097		chr4	429000001	429500000	8.54993
chr3	1368250001	1368750000	1.39691		chr4	429125001	429625000	8.06194
chr3	1369000001	1369500000	1.86762		chr4	429250001	429750000	6.32829
chr3	1369125001	1369625000	1.76615		chr4	429375001	429875000	11.4332
chr3	1369250001	1369750000	1.58165		chr4	429500001	430000000	13.38
chr3	1371375001	1371875000	1.39832		chr4	429625001	430125000	16.9405
chr3	1380000001	1380500000	1.56471		chr4	429750001	430250000	21.7553
chr3	1380125001	1380625000	1.76094		chr4	429875001	430375000	15.1285
chr3	1380250001	1380750000	2.38471		chr4	430375001	430875000	4.96084
chr3	1436625001	1437125000	1.39168		chr4	430500001	431000000	8.14045
chr3	1436750001	1437250000	1.49508		chr4	430625001	431125000	6.92036
chr4	9250001	9750000	1.72815		chr4	430750001	431250000	6.6952
chr4	32125001	32625000	1.63324		chr4	430875001	431375000	7.99161
chr4	32250001	32750000	1.63801		chr4	431000001	431500000	5.98674
chr4	84375001	84875000	1.41611		chr4	431125001	431625000	7.06488
chr4	84500001	85000000	1.43325		chr4	431250001	431750000	5.49081
chr4	84625001	85125000	1.43388		chr4	433625001	434125000	8.20818
chr4	84750001	85250000	1.35674		chr4	433750001	434250000	7.32799
chr4	93000001	93500000	1.39666		chr4	436000001	436500000	6.06793
chr4	93125001	93625000	1.54079		chr4	436125001	436625000	11.6234
chr4	93250001	93750000	1.6486		chr4	438875001	439375000	3.68094
chr4	102875001	103375000	1.40399		chr4	439875001	440375000	6.889
chr4	103000001	103500000	1.45331		chr4	440000001	440500000	9.29457
chr4	139750001	140250000	2.13107		chr4	440125001	440625000	7.5704
chr4	140000001	140500000	2.02532		chr4	440250001	440750000	5.52425
chr4	140125001	140625000	1.82553		chr4	441750001	442250000	3.66623
chr4	140250001	140750000	1.99526		chr4	469125001	469625000	4.9999
chr4	140375001	140875000	2.20247		chr4	514375001	514875000	3.77634
chr4	140500001	141000000	2.52872		chr4	611375001	611875000	3.96762
chr4	140625001	141125000	1.74295		chr4	611500001	612000000	5.01558
chr4	140750001	141250000	1.36189		chr4	626625001	627125000	3.67721
chr4	141250001	141750000	1.32323		chr4	626750001	627250000	6.92827
chr4	141375001	141875000	1.61914		chr4	626875001	627375000	7.96155
chr4	141500001	142000000	1.9998		chr4	635500001	636000000	4.74515
chr4	141625001	142125000	2.18624		chr4	635750001	636250000	6.61885
chr4	141750001	142250000	1.31447		chr4	635875001	636375000	5.96407
chr4	142375001	142875000	1.393		chr4	636750001	637250000	3.71665
chr4	142625001	143125000	1.43226		chr4	636875001	637375000	5.57733
chr4	151875001	152375000	1.39793		chr4	637000001	637500000	8.13508
chr4	158125001	158625000	1.34196		chr4	637125001	637625000	5.20385
chr4	158375001	158875000	1.38894		chr4	662375001	662875000	4.78225
chr4	164500001	165000000	1.60044		chr4	662500001	663000000	4.66211
chr4	224000001	224500000	1.36823		chr4	662625001	663125000	4.05439
chr4	231125001	231625000	1.38759		chr4	662750001	663250000	4.54424
chr4	254875001	255375000	1.31199		chr4	663250001	663750000	3.73219
chr4	255000001	255500000	1.51815		chr4	663375001	663875000	6.41622
chr4	255125001	255625000	1.56034		chr4	663500001	664000000	10.3886
chr4	255250001	255750000	1.32002		chr4	663625001	664125000	9.96533
chr4	255750001	256250000	1.40982		chr4	664375001	664875000	6.35011
chr4	266625001	267125000	1.32249		chr4	664500001	665000000	9.19521
chr4	266750001	267250000	1.31047		chr4	664625001	665125000	11.0469
chr4	270875001	271375000	1.48693		chr4	664750001	665250000	14.7349
chr4	271000001	271500000	1.89443		chr4	664875001	665375000	13.3466
chr4	271125001	271625000	1.71018		chr4	665000001	665500000	10.3623
chr4	271250001	271750000	1.74424		chr4	665125001	665625000	6.68496
chr4	271375001	271875000	1.61585		chr4	665250001	665750000	5.88283
chr4	271500001	272000000	1.39722		chr4	665375001	665875000	5.19336
chr4	271750001	272250000	1.50805		chr4	665500001	666000000	4.8981
chr4	271875001	272375000	1.39501		chr4	665750001	666250000	5.92947
chr4	272000001	272500000	1.32239		chr4	665875001	666375000	7.15566
chr4	276375001	276875000	1.32285		chr4	666000001	666500000	5.44281
chr4	277750001	278250000	1.39422		chr4	666125001	666625000	4.91479
chr4	280125001	280625000	1.37161		chr4	667125001	667625000	4.21831
chr4	280250001	280750000	1.3165		chr4	667250001	667750000	9.54125
chr4	288750001	289250000	1.3664		chr4	667375001	667875000	14.0964
chr4	320250001	320750000	1.33076		chr4	667500001	668000000	9.34036
chr4	353125001	353625000	1.31969		chr4	667625001	668125000	7.49555
chr4	353250001	353750000	1.31148		chr4	667750001	668250000	5.77428
chr4	365875001	366375000	1.97735		chr4	671000001	671500000	3.72711
chr4	366000001	366500000	1.7042		chr4	671125001	671625000	4.85309
chr4	371250001	371750000	1.39469		chr4	671875001	672375000	3.86993
chr4	371375001	371875000	1.37772		chr4	672000001	672500000	3.78307
chr4	386375001	386875000	1.31472		chr4	673375001	673875000	5.07633
chr4	411625001	412125000	1.58964		chr4	673500001	674000000	7.68643
chr4	416750001	417250000	1.37584		chr4	673625001	674125000	9.69834
chr4	416875001	417375000	2.08741		chr4	673750001	674250000	8.71101
chr4	417000001	417500000	2.41329		chr4	673875001	674375000	4.34028
chr4	417125001	417625000	1.81471		chr4	674375001	674875000	6.63909
chr4	417250001	417750000	1.41821		chr4	674500001	675000000	10.4059
chr4	460875001	461375000	1.35687		chr4	674625001	675125000	7.95805
chr4	563750001	564250000	1.34831		chr4	674750001	675250000	8.36159
chr4	575500001	576000000	1.78354		chr4	674875001	675375000	5.916
chr4	575625001	576125000	1.9014		chr4	675000001	675500000	5.35975
chr4	609500001	610000000	1.80904		chr4	675125001	675625000	4.85595
chr4	609625001	610125000	1.84075		chr4	675750001	676250000	26.6024
chr4	609750001	610250000	1.4744		chr4	675875001	676375000	28.037
chr4	639000001	639500000	1.48672		chr4	676000001	676500000	25.7919
chr4	656625001	657125000	1.50838		chr4	676125001	676625000	16.2521
chr4	658750001	659250000	1.51324		chr4	676500001	677000000	16.4707
chr4	658875001	659375000	1.68073		chr4	676625001	677125000	11.6049
chr4	659000001	659500000	1.7514		chr4	682375001	682875000	3.89635
chr4	659125001	659625000	1.65314		chr4	682750001	683250000	4.01588
chr4	659250001	659750000	1.33652		chr4	682875001	683375000	5.34547
chr4	659375001	659875000	1.32867		chr4	683000001	683500000	5.4668
chr4	659500001	660000000	1.35445		chr4	683125001	683625000	8.09992
chr4	659625001	660125000	1.3101		chr4	683250001	683750000	5.36357
chr4	683875001	684375000	1.68269		chr4	684750001	685250000	18.4195
chr4	684000001	684500000	1.66597		chr4	684875001	685375000	21.6694
chr4	684125001	684625000	1.6797		chr4	685000001	685500000	10.4992
chr4	702875001	703375000	1.55304		chr4	685125001	685625000	7.82156
chr4	703000001	703500000	1.48462		chr4	685500001	686000000	9.84569
chr4	703125001	703625000	1.37329		chr4	685625001	686125000	4.31624
chr4	706125001	706625000	1.46165		chr4	705500001	706000000	6.09725
chr4	718125001	718625000	1.33259		chr4	705625001	706125000	12.9791
chr4	718250001	718750000	1.34497		chr4	705750001	706250000	17.9158
chr4	720250001	720750000	1.68782		chr4	705875001	706375000	14.2017
chr4	720375001	720875000	2.41397		chr4	706000001	706500000	12.2341
chr4	720500001	721000000	1.75447		chr4	706125001	706625000	12.262
chr4	729625001	730125000	1.74193		chr4	706250001	706750000	3.96952
chr4	729750001	730250000	2.13886		chr4	706375001	706875000	4.08125
chr4	729875001	730375000	2.0689		chr4	706500001	707000000	5.11241
chr4	730000001	730500000	1.81446		chr4	706625001	707125000	5.28903
chr4	730125001	730625000	1.57145		chr4	706750001	707250000	10.4287
chr4	769625001	770125000	1.42489		chr4	708250001	708750000	8.84917
chr4	769750001	770250000	1.46244		chr4	708375001	708875000	4.38801
chr4	769875001	770375000	1.50839		chr4	708500001	709000000	6.0241
chr4	770250001	770750000	1.46315		chr4	708625001	709125000	4.85943
chr4	770375001	770875000	1.47848		chr4	708750001	709250000	4.36034
chr4	770500001	771000000	1.58233		chr4	708875001	709375000	6.17719
chr4	770625001	771125000	1.70606		chr4	709125001	709625000	4.10169
chr4	770750001	771250000	1.64492		chr4	716500001	717000000	12.0573
chr4	771375001	771875000	1.33244		chr4	716625001	717125000	13.2002
chr4	771500001	772000000	1.77982		chr4	716750001	717250000	14.8186
chr4	771625001	772125000	1.86136		chr4	716875001	717375000	12.9555
chr4	771750001	772250000	1.8512		chr4	717000001	717500000	13.1382
chr4	771875001	772375000	1.77642		chr4	717125001	717625000	12.5797
chr4	772000001	772500000	1.57198		chr4	717250001	717750000	12.4097
chr4	774625001	775125000	1.35378		chr4	717375001	717875000	13.9815
chr4	774750001	775250000	1.58795		chr4	717500001	718000000	8.98774
chr4	775625001	776125000	1.34711		chr4	717625001	718125000	10.7873
chr4	775750001	776250000	1.62309		chr4	717750001	718250000	8.6564
chr4	775875001	776375000	1.8252		chr4	717875001	718375000	9.30502
chr4	776000001	776500000	1.45		chr4	718000001	718500000	13.6785
chr4	777500001	778000000	1.49201		chr4	718125001	718625000	11.2908
chr4	787000001	787500000	1.35632		chr4	718250001	718750000	21.778
chr4	787250001	787750000	1.57121		chr4	718375001	718875000	24.7124
chr4	787375001	787875000	1.4232		chr4	718500001	719000000	17.8627
chr4	802125001	802625000	1.70572		chr4	718625001	719125000	16.5236
chr4	802250001	802750000	1.60616		chr4	718750001	719250000	12.1822
chr4	802375001	802875000	1.38546		chr4	718875001	719375000	13.576
chr4	809625001	810125000	1.49106		chr4	719375001	719875000	8.05605
chr4	809750001	810250000	1.90185		chr4	719500001	720000000	4.40172
chr4	809875001	810375000	1.46786		chr4	720125001	720625000	5.69198
chr4	815750001	816250000	1.88559		chr4	720250001	720750000	9.75052
chr4	815875001	816375000	3.18872		chr4	720375001	720875000	15.215
chr4	816000001	816500000	3.90187		chr4	720500001	721000000	25.8072
chr4	816125001	816625000	5.45803		chr4	720625001	721125000	17.5155
[truncated: 2,834 more rows]

## Sheet: Table S8
Table S8 Genomic region with top 5% population branch statistic (PBS) values
#Chr	BIN_START	BIN_END	PBS in the CG1		#Chr	BIN_START	BIN_END	PBS in the CG2
chr1	23750001	24250000	0.207787		chr1	25125001	25625000	0.499108
chr1	23875001	24375000	0.214626		chr1	25250001	25750000	0.472875
chr1	24000001	24500000	0.203115		chr1	25375001	25875000	0.398422
chr1	24125001	24625000	0.226277		chr1	64875001	65375000	0.418425
chr1	24250001	24750000	0.198401		chr1	65000001	65500000	0.433993
chr1	122125001	122625000	0.21246		chr1	91625001	92125000	0.476887
chr1	154375001	154875000	0.182927		chr1	91750001	92250000	0.511381
chr1	154500001	155000000	0.199186		chr1	91875001	92375000	0.514555
chr1	154750001	155250000	0.205399		chr1	92000001	92500000	0.489219
chr1	154875001	155375000	0.204003		chr1	101000001	101500000	0.407931
chr1	181625001	182125000	0.180011		chr1	101125001	101625000	0.448522
chr1	181750001	182250000	0.19036		chr1	104500001	105000000	0.506464
chr1	181875001	182375000	0.192363		chr1	104625001	105125000	0.62778
chr1	215250001	215750000	0.189362		chr1	104750001	105250000	0.619063
chr1	264500001	265000000	0.215802		chr1	105125001	105625000	0.52644
chr1	266625001	267125000	0.177828		chr1	106250001	106750000	0.456458
chr1	266750001	267250000	0.20846		chr1	106375001	106875000	0.44348
chr1	266875001	267375000	0.194742		chr1	106500001	107000000	0.439191
chr1	267000001	267500000	0.187682		chr1	106625001	107125000	0.442135
chr1	267125001	267625000	0.205629		chr1	107250001	107750000	0.525057
chr1	267250001	267750000	0.253495		chr1	107375001	107875000	0.510937
chr1	267375001	267875000	0.286943		chr1	107500001	108000000	0.536572
chr1	267500001	268000000	0.244662		chr1	107625001	108125000	0.516616
chr1	267625001	268125000	0.173741		chr1	107750001	108250000	0.511096
chr1	340375001	340875000	0.214547		chr1	107875001	108375000	0.556241
chr1	340500001	341000000	0.202669		chr1	108000001	108500000	0.556936
chr1	474875001	475375000	0.202061		chr1	108125001	108625000	0.581565
chr1	493000001	493500000	0.253486		chr1	108250001	108750000	0.603578
chr1	493125001	493625000	0.372995		chr1	108375001	108875000	0.639025
chr1	493250001	493750000	0.373568		chr1	108625001	109125000	0.788228
chr1	493375001	493875000	0.348586		chr1	108750001	109250000	0.555366
chr1	493500001	494000000	0.356613		chr1	109375001	109875000	0.4146
chr1	493625001	494125000	0.289631		chr1	109625001	110125000	0.399077
chr1	493750001	494250000	0.270685		chr1	109750001	110250000	0.422214
chr1	497875001	498375000	0.252921		chr1	109875001	110375000	0.416408
chr1	498000001	498500000	0.206859		chr1	111875001	112375000	0.413401
chr1	498125001	498625000	0.213673		chr1	112000001	112500000	0.417775
chr1	502750001	503250000	0.176705		chr1	112125001	112625000	0.466398
chr1	502875001	503375000	0.222188		chr1	112250001	112750000	0.426161
chr1	503500001	504000000	0.216305		chr1	112375001	112875000	0.400854
chr1	538750001	539250000	0.176451		chr1	113875001	114375000	0.444071
chr1	538875001	539375000	0.185767		chr1	114000001	114500000	0.609699
chr1	571125001	571625000	0.18887		chr1	175625001	176125000	0.421419
chr1	571250001	571750000	0.17606		chr1	175750001	176250000	0.478312
chr1	571375001	571875000	0.174778		chr1	179125001	179625000	0.499773
chr1	572000001	572500000	0.201357		chr1	179250001	179750000	0.507846
chr1	572125001	572625000	0.206206		chr1	179375001	179875000	0.5479
chr1	588750001	589250000	0.193646		chr1	179500001	180000000	0.534865
chr1	638625001	639125000	0.180504		chr1	179625001	180125000	0.535258
chr1	638750001	639250000	0.201		chr1	179750001	180250000	0.52888
chr1	638875001	639375000	0.207693		chr1	179875001	180375000	0.513351
chr1	640125001	640625000	0.175692		chr1	180000001	180500000	0.520385
chr1	640250001	640750000	0.206021		chr1	180375001	180875000	0.505303
chr1	652500001	653000000	0.174475		chr1	180500001	181000000	0.478778
chr1	753750001	754250000	0.189969		chr1	180625001	181125000	0.408207
chr1	784250001	784750000	0.193365		chr1	215625001	216125000	0.439331
chr1	784375001	784875000	0.256878		chr1	215750001	216250000	0.538316
chr1	784500001	785000000	0.310159		chr1	215875001	216375000	0.445381
chr1	784625001	785125000	0.340336		chr1	217625001	218125000	0.411755
chr1	784750001	785250000	0.212566		chr1	217750001	218250000	0.467019
chr1	795375001	795875000	0.230641		chr1	217875001	218375000	0.480722
chr1	795500001	796000000	0.344189		chr1	218000001	218500000	0.480787
chr1	795625001	796125000	0.325332		chr1	219500001	220000000	0.407014
chr1	795750001	796250000	0.326204		chr1	219625001	220125000	0.40874
chr1	795875001	796375000	0.239893		chr1	220875001	221375000	0.448541
chr1	802750001	803250000	0.175187		chr1	221000001	221500000	0.438983
chr1	802875001	803375000	0.17329		chr1	221125001	221625000	0.397159
chr1	803750001	804250000	0.175363		chr1	269000001	269500000	0.474517
chr1	880250001	880750000	0.189221		chr1	269125001	269625000	0.505921
chr1	880375001	880875000	0.190976		chr1	269250001	269750000	0.443963
chr1	880625001	881125000	0.187188		chr1	269375001	269875000	0.424869
chr1	884500001	885000000	0.228706		chr1	275500001	276000000	0.442267
chr1	884625001	885125000	0.24365		chr1	275625001	276125000	0.503636
chr1	884750001	885250000	0.242497		chr1	275750001	276250000	0.542713
chr1	884875001	885375000	0.19812		chr1	276875001	277375000	0.436289
chr1	885750001	886250000	0.228734		chr1	295250001	295750000	0.402801
chr1	885875001	886375000	0.223758		chr1	296625001	297125000	0.402449
chr1	886000001	886500000	0.238385		chr1	307625001	308125000	0.561829
chr1	890625001	891125000	0.175982		chr1	307750001	308250000	0.518272
chr1	893750001	894250000	0.185323		chr1	307875001	308375000	0.496672
chr1	894000001	894500000	0.196184		chr1	308000001	308500000	0.528708
chr1	895750001	896250000	0.195831		chr1	308125001	308625000	0.466362
chr1	895875001	896375000	0.284371		chr1	308875001	309375000	0.419606
chr1	896125001	896625000	0.270589		chr1	309000001	309500000	0.446503
chr1	896250001	896750000	0.226156		chr1	309125001	309625000	0.448533
chr1	898500001	899000000	0.202497		chr1	371375001	371875000	0.396445
chr1	905375001	905875000	0.246021		chr1	371500001	372000000	0.417977
chr1	968875001	969375000	0.202647		chr1	371625001	372125000	0.413143
chr1	969000001	969500000	0.218789		chr1	399750001	400250000	0.443487
chr1	969125001	969625000	0.21616		chr1	399875001	400375000	0.490978
chr1	969250001	969750000	0.207182		chr1	400000001	400500000	0.499939
chr1	1000375001	1000875000	0.180175		chr1	400125001	400625000	0.487156
chr1	1047125001	1047625000	0.17533		chr1	410625001	411125000	0.456718
chr1	1069875001	1070375000	0.214526		chr1	410750001	411250000	0.492861
chr1	1070000001	1070500000	0.213943		chr1	410875001	411375000	0.50393
chr1	1070125001	1070625000	0.173343		chr1	411000001	411500000	0.492025
chr1	1070875001	1071375000	0.202433		chr1	411125001	411625000	0.461409
chr1	1071000001	1071500000	0.199252		chr1	411250001	411750000	0.405896
chr1	1071125001	1071625000	0.20372		chr1	412500001	413000000	0.475935
chr1	1071250001	1071750000	0.209224		chr1	412625001	413125000	0.490073
chr1	1108750001	1109250000	0.184861		chr1	412750001	413250000	0.485331
chr1	1108875001	1109375000	0.246732		chr1	412875001	413375000	0.462754
chr1	1109000001	1109500000	0.271157		chr1	446750001	447250000	0.440146
chr1	1109125001	1109625000	0.279183		chr1	447000001	447500000	0.496919
chr1	1109250001	1109750000	0.211471		chr1	447125001	447625000	0.520919
chr1	1109750001	1110250000	0.200712		chr1	447250001	447750000	0.459853
chr1	1109875001	1110375000	0.208045		chr1	455375001	455875000	0.42936
chr1	1110000001	1110500000	0.182635		chr1	459250001	459750000	0.45426
chr1	1112125001	1112625000	0.194691		chr1	459375001	459875000	0.584986
chr1	1115375001	1115875000	0.186388		chr1	465875001	466375000	0.398007
chr1	1115500001	1116000000	0.173788		chr1	466000001	466500000	0.552922
chr1	1116875001	1117375000	0.175789		chr1	466125001	466625000	0.433087
chr1	1119875001	1120375000	0.241174		chr1	466250001	466750000	0.412149
chr1	1120000001	1120500000	0.231234		chr1	467000001	467500000	0.52342
chr1	1120125001	1120625000	0.192096		chr1	467125001	467625000	0.575135
chr1	1121375001	1121875000	0.189344		chr1	467250001	467750000	0.537845
chr1	1121500001	1122000000	0.208489		chr1	467375001	467875000	0.421568
chr1	1123625001	1124125000	0.174981		chr1	472875001	473375000	0.437853
chr1	1123750001	1124250000	0.195579		chr1	473000001	473500000	0.432899
chr1	1123875001	1124375000	0.240317		chr1	522875001	523375000	0.426683
chr1	1124000001	1124500000	0.238745		chr1	523000001	523500000	0.425438
chr1	1124125001	1124625000	0.22141		chr1	523125001	523625000	0.427935
chr1	1124250001	1124750000	0.213516		chr1	523250001	523750000	0.410595
chr1	1124500001	1125000000	0.196308		chr1	526125001	526625000	0.407325
chr1	1124625001	1125125000	0.214238		chr1	530625001	531125000	0.420293
chr1	1124750001	1125250000	0.216928		chr1	530750001	531250000	0.484133
chr1	1124875001	1125375000	0.230298		chr1	530875001	531375000	0.469957
chr1	1125000001	1125500000	0.194682		chr1	531000001	531500000	0.431271
chr1	1125250001	1125750000	0.199619		chr1	531125001	531625000	0.420174
chr1	1125375001	1125875000	0.215338		chr1	541250001	541750000	0.471682
chr1	1125500001	1126000000	0.23583		chr1	541375001	541875000	0.58473
chr1	1125625001	1126125000	0.175782		chr1	541750001	542250000	0.53972
chr1	1126125001	1126625000	0.346392		chr1	541875001	542375000	0.486978
chr1	1126250001	1126750000	0.453849		chr1	543375001	543875000	0.43517
chr1	1126375001	1126875000	0.450657		chr1	543500001	544000000	0.52434
chr1	1126500001	1127000000	0.279557		chr1	543625001	544125000	0.543228
chr1	1126625001	1127125000	0.214175		chr1	543750001	544250000	0.459001
chr1	1126750001	1127250000	0.192155		chr1	543875001	544375000	0.432891
chr1	1126875001	1127375000	0.197544		chr1	551500001	552000000	0.467291
chr1	1127000001	1127500000	0.211198		chr1	552375001	552875000	0.410832
chr1	1127125001	1127625000	0.244526		chr1	552500001	553000000	0.424094
chr1	1127250001	1127750000	0.245272		chr1	552625001	553125000	0.504849
chr1	1127375001	1127875000	0.240881		chr1	552750001	553250000	0.454381
chr1	1127500001	1128000000	0.213145		chr1	555875001	556375000	0.471549
chr1	1127750001	1128250000	0.179958		chr1	556000001	556500000	0.503536
chr1	1127875001	1128375000	0.176453		chr1	556125001	556625000	0.462343
chr1	1128000001	1128500000	0.175849		chr1	556250001	556750000	0.467668
chr1	1129000001	1129500000	0.19999		chr1	556625001	557125000	0.46925
chr1	1129125001	1129625000	0.259909		chr1	556750001	557250000	0.506754
chr1	1129250001	1129750000	0.197355		chr1	556875001	557375000	0.50249
chr1	1132625001	1133125000	0.240547		chr1	557500001	558000000	0.453071
chr1	1132750001	1133250000	0.22512		chr1	557625001	558125000	0.516102
chr1	1132875001	1133375000	0.219376		chr1	558000001	558500000	0.536444
chr1	1133625001	1134125000	0.178961		chr1	558125001	558625000	0.558454
chr1	1133750001	1134250000	0.177326		chr1	558250001	558750000	0.541058
chr1	1136500001	1137000000	0.201122		chr1	558375001	558875000	0.570721
chr1	1136625001	1137125000	0.260985		chr1	558500001	559000000	0.529009
chr1	1136750001	1137250000	0.271605		chr1	559375001	559875000	0.449241
chr1	1136875001	1137375000	0.293002		chr1	559500001	560000000	0.534056
chr1	1137000001	1137500000	0.254726		chr1	559625001	560125000	0.562038
chr1	1137125001	1137625000	0.21961		chr1	559750001	560250000	0.572738
chr1	1137250001	1137750000	0.197352		chr1	559875001	560375000	0.477214
chr1	1147875001	1148375000	0.190895		chr1	560000001	560500000	0.441492
chr1	1148000001	1148500000	0.192348		chr1	560125001	560625000	0.423729
chr1	1148125001	1148625000	0.181733		chr1	560500001	561000000	0.450502
chr1	1148250001	1148750000	0.17983		chr1	569500001	570000000	0.616716
chr1	1148375001	1148875000	0.177204		chr1	569625001	570125000	0.640369
chr1	1148500001	1149000000	0.194059		chr1	569750001	570250000	0.582916
chr1	1148625001	1149125000	0.195914		chr1	569875001	570375000	0.485058
chr1	1153875001	1154375000	0.194624		chr1	570000001	570500000	0.469163
chr1	1154000001	1154500000	0.228349		chr1	571625001	572125000	0.444747
chr1	1154125001	1154625000	0.220972		chr1	571750001	572250000	0.457715
chr1	1154250001	1154750000	0.201108		chr1	571875001	572375000	0.469843
chr1	1186125001	1186625000	0.208147		chr1	572000001	572500000	0.435971
chr1	1186250001	1186750000	0.229585		chr1	574000001	574500000	0.545287
chr1	1186375001	1186875000	0.186709		chr1	574125001	574625000	0.454913
chr1	1195375001	1195875000	0.184686		chr1	586250001	586750000	0.413496
chr1	1195750001	1196250000	0.178157		chr1	586375001	586875000	0.445189
chr1	1195875001	1196375000	0.180433		chr1	586500001	587000000	0.43773
chr1	1199750001	1200250000	0.188251		chr1	586625001	587125000	0.441099
chr1	1199875001	1200375000	0.181591		chr1	586875001	587375000	0.398601
chr1	1200000001	1200500000	0.206201		chr1	598625001	599125000	0.477431
chr1	1210250001	1210750000	0.208883		chr1	620375001	620875000	0.436617
chr1	1211125001	1211625000	0.182793		chr1	646375001	646875000	0.509572
chr1	1211250001	1211750000	0.225565		chr1	646500001	647000000	0.509256
chr1	1211375001	1211875000	0.235559		chr1	646625001	647125000	0.430528
chr1	1211500001	1212000000	0.207586		chr1	675750001	676250000	0.44887
chr1	1211625001	1212125000	0.207382		chr1	675875001	676375000	0.479626
chr1	1213625001	1214125000	0.192862		chr1	676625001	677125000	0.421367
chr1	1213750001	1214250000	0.209422		chr1	676750001	677250000	0.509093
chr1	1213875001	1214375000	0.177211		chr1	676875001	677375000	0.547854
chr1	1214000001	1214500000	0.185657		chr1	677000001	677500000	0.610118
chr1	1214125001	1214625000	0.174484		chr1	677125001	677625000	0.538671
chr1	1214375001	1214875000	0.178345		chr1	677250001	677750000	0.426337
chr1	1215750001	1216250000	0.203949		chr1	677500001	678000000	0.538486
chr1	1224375001	1224875000	0.195924		chr1	677625001	678125000	0.414282
chr1	1224500001	1225000000	0.175129		chr1	677750001	678250000	0.401255
chr1	1224625001	1225125000	0.188299		chr1	677875001	678375000	0.417175
chr1	1224750001	1225250000	0.196078		chr1	679375001	679875000	0.412312
chr1	1224875001	1225375000	0.208113		chr1	679500001	680000000	0.448104
chr1	1225000001	1225500000	0.216415		chr1	679625001	680125000	0.466765
chr1	1225125001	1225625000	0.193728		chr1	679750001	680250000	0.447529
chr1	1225750001	1226250000	0.201073		chr1	680125001	680625000	0.402057
chr1	1225875001	1226375000	0.182878		chr1	681125001	681625000	0.418114
chr1	1228750001	1229250000	0.185755		chr1	681250001	681750000	0.410761
chr1	1228875001	1229375000	0.188303		chr1	683000001	683500000	0.416321
chr1	1229000001	1229500000	0.255016		chr1	683125001	683625000	0.467818
chr1	1229125001	1229625000	0.24962		chr1	683500001	684000000	0.549806
chr1	1230500001	1231000000	0.177097		chr1	683625001	684125000	0.545392
chr1	1230625001	1231125000	0.196931		chr1	683750001	684250000	0.58987
chr1	1230750001	1231250000	0.2086		chr1	683875001	684375000	0.589208
chr1	1239500001	1240000000	0.230811		chr1	684000001	684500000	0.630941
chr1	1239625001	1240125000	0.241888		chr1	684750001	685250000	0.660755
chr1	1239750001	1240250000	0.207816		chr1	684875001	685375000	0.71294
chr1	1243000001	1243500000	0.180441		chr1	685000001	685500000	0.658399
chr1	1243125001	1243625000	0.185375		chr1	685125001	685625000	0.605565
chr1	1243250001	1243750000	0.18103		chr1	685250001	685750000	0.489997
chr1	1245625001	1246125000	0.183107		chr1	685375001	685875000	0.434982
chr1	1245750001	1246250000	0.439336		chr1	687375001	687875000	0.480815
chr1	1245875001	1246375000	0.365659		chr1	687500001	688000000	0.484283
chr1	1246000001	1246500000	0.333386		chr1	688000001	688500000	0.412703
chr1	1246125001	1246625000	0.19433		chr1	688250001	688750000	0.464172
chr1	1246250001	1246750000	0.183884		chr1	688375001	688875000	0.401544
chr1	1248500001	1249000000	0.178189		chr1	688500001	689000000	0.427205
chr1	1268500001	1269000000	0.181088		chr1	688625001	689125000	0.453259
chr1	1268625001	1269125000	0.185393		chr1	688875001	689375000	0.506809
chr1	1272500001	1273000000	0.17575		chr1	689000001	689500000	0.46328
chr1	1272625001	1273125000	0.248639		chr1	689125001	689625000	0.410683
chr1	1272750001	1273250000	0.247752		chr1	692375001	692875000	0.484947
chr1	1272875001	1273375000	0.269663		chr1	692500001	693000000	0.570688
chr1	1279000001	1279500000	0.210697		chr1	692625001	693125000	0.560735
chr1	1315000001	1315500000	0.296969		chr1	692750001	693250000	0.505889
chr1	1315125001	1315625000	0.328952		chr1	692875001	693375000	0.490164
chr1	1323000001	1323500000	0.188559		chr1	693000001	693500000	0.471256
chr1	1340250001	1340750000	0.226218		chr1	693125001	693625000	0.500701
chr1	1340375001	1340875000	0.212056		chr1	693250001	693750000	0.479642
chr1	1340500001	1341000000	0.259459		chr1	693375001	693875000	0.491055
chr1	1340625001	1341125000	0.230651		chr1	693500001	694000000	0.524447
chr1	1349750001	1350250000	0.217154		chr1	693625001	694125000	0.557413
chr1	1349875001	1350375000	0.23002		chr1	693750001	694250000	0.521018
chr1	1350000001	1350500000	0.22467		chr1	693875001	694375000	0.455499
chr1	1350125001	1350625000	0.17724		chr1	718250001	718750000	0.414311
chr2	10250001	10750000	0.235103		chr1	718375001	718875000	0.407068
chr2	10375001	10875000	0.286728		chr1	718500001	719000000	0.426431
chr2	11000001	11500000	0.184575		chr1	719500001	720000000	0.44645
chr2	18750001	19250000	0.253024		chr1	719625001	720125000	0.491238
chr2	18875001	19375000	0.333319		chr1	719750001	720250000	0.545668
chr2	19000001	19500000	0.401187		chr1	720625001	721125000	0.749365
chr2	19125001	19625000	0.411533		chr1	720750001	721250000	0.73878
chr2	26750001	27250000	0.227558		chr1	720875001	721375000	0.711221
chr2	26875001	27375000	0.318306		chr1	721000001	721500000	0.687873
chr2	27000001	27500000	0.324839		chr1	721125001	721625000	0.593068
chr2	27125001	27625000	0.321139		chr1	721250001	721750000	0.570666
chr2	27375001	27875000	0.238681		chr1	721375001	721875000	0.530562
chr2	27625001	28125000	0.226383		chr1	721500001	722000000	0.453054
chr2	27750001	28250000	0.265362		chr1	721625001	722125000	0.435112
chr2	28375001	28875000	0.197717		chr1	734500001	735000000	0.421023
chr2	28500001	29000000	0.239317		chr1	734625001	735125000	0.468943
chr2	28625001	29125000	0.270255		chr1	734750001	735250000	0.466189
chr2	28750001	29250000	0.302938		chr1	734875001	735375000	0.470283
chr2	29250001	29750000	0.179568		chr1	735000001	735500000	0.413623
chr2	29375001	29875000	0.173628		chr1	736250001	736750000	0.414013
chr2	31250001	31750000	0.188562		chr1	736375001	736875000	0.466268
chr2	31375001	31875000	0.188085		chr1	736500001	737000000	0.458852
chr2	32500001	33000000	0.23859		chr1	736625001	737125000	0.42317
chr2	65125001	65625000	0.201486		chr1	738000001	738500000	0.40028
chr2	74875001	75375000	0.189228		chr1	738125001	738625000	0.485647
chr2	79000001	79500000	0.316272		chr1	738250001	738750000	0.515737
chr2	79125001	79625000	0.293155		chr1	738375001	738875000	0.517126
chr2	79250001	79750000	0.216864		chr1	738500001	739000000	0.488053
chr2	81125001	81625000	0.189729		chr1	738625001	739125000	0.534545
chr2	85500001	86000000	0.182035		chr1	738750001	739250000	0.58236
chr2	85625001	86125000	0.225568		chr1	738875001	739375000	0.54126
chr2	85750001	86250000	0.256722		chr1	739000001	739500000	0.489895
chr2	85875001	86375000	0.282023		chr1	739500001	740000000	0.412231
chr2	86000001	86500000	0.283276		chr1	739625001	740125000	0.490566
chr2	86125001	86625000	0.296966		chr1	739750001	740250000	0.557515
chr2	86250001	86750000	0.284252		chr1	739875001	740375000	0.50506
chr2	86375001	86875000	0.241489		chr1	740000001	740500000	0.439598
chr2	86500001	87000000	0.204659		chr1	740500001	741000000	0.421171
chr2	86625001	87125000	0.197308		chr1	740625001	741125000	0.415628
chr2	86750001	87250000	0.174715		chr1	740750001	741250000	0.436349
chr2	86875001	87375000	0.197619		chr1	741875001	742375000	0.401012
chr2	87125001	87625000	0.17694		chr1	742000001	742500000	0.438923
chr2	87250001	87750000	0.174725		chr1	742625001	743125000	0.640957
chr2	87625001	88125000	0.173297		chr1	742750001	743250000	0.624837
chr2	87750001	88250000	0.204057		chr1	742875001	743375000	0.634348
chr2	87875001	88375000	0.208052		chr1	743000001	743500000	0.587228
chr2	88000001	88500000	0.313226		chr1	744000001	744500000	0.399963
chr2	88125001	88625000	0.380894		chr1	744125001	744625000	0.47174
chr2	88250001	88750000	0.385031		chr1	763875001	764375000	0.431536
chr2	88500001	89000000	0.369224		chr1	778375001	778875000	0.405177
chr2	88625001	89125000	0.300116		chr1	779375001	779875000	0.433556
chr2	88750001	89250000	0.281379		chr1	779500001	780000000	0.397313
chr2	88875001	89375000	0.305465		chr1	780250001	780750000	0.469279
chr2	95500001	96000000	0.186218		chr1	780375001	780875000	0.460322
chr2	95625001	96125000	0.176976		chr1	804250001	804750000	0.448134
chr2	96750001	97250000	0.234634		chr1	804375001	804875000	0.431369
chr2	96875001	97375000	0.301581		chr1	807875001	808375000	0.456389
chr2	97000001	97500000	0.330715		chr1	886375001	886875000	0.535464
chr2	101375001	101875000	0.196439		chr1	886500001	887000000	0.814751
chr2	101500001	102000000	0.230907		chr1	886625001	887125000	0.755992
chr2	101625001	102125000	0.27768		chr1	886750001	887250000	0.522104
chr2	103750001	104250000	0.218696		chr1	1070875001	1071375000	0.521891
chr2	104125001	104625000	0.212883		chr1	1071000001	1071500000	0.516748
chr2	105000001	105500000	0.362472		chr1	1071125001	1071625000	0.518235
chr2	105125001	105625000	0.349066		chr1	1071250001	1071750000	0.499318
chr2	105250001	105750000	0.352472		chr1	1104250001	1104750000	0.401321
chr2	105375001	105875000	0.309375		chr1	1104375001	1104875000	0.53806
chr2	105500001	106000000	0.253557		chr1	1104500001	1105000000	0.558886
chr2	105625001	106125000	0.276877		chr1	1104625001	1105125000	0.445122
chr2	105750001	106250000	0.287447		chr1	1114250001	1114750000	0.442312
chr2	106250001	106750000	0.222679		chr1	1128500001	1129000000	0.427394
chr2	106375001	106875000	0.205416		chr1	1128625001	1129125000	0.483528
chr2	106500001	107000000	0.24549		chr1	1128750001	1129250000	0.495875
chr2	106625001	107125000	0.25099		chr1	1128875001	1129375000	0.537889
chr2	107000001	107500000	0.347539		chr1	1129000001	1129500000	0.564159
chr2	107125001	107625000	0.340205		chr1	1129125001	1129625000	0.542675
chr2	107250001	107750000	0.322793		chr1	1129250001	1129750000	0.565987
chr2	107375001	107875000	0.292461		chr1	1129375001	1129875000	0.574616
chr2	107500001	108000000	0.218762		chr1	1129500001	1130000000	0.534435
chr2	107625001	108125000	0.210526		chr1	1129625001	1130125000	0.497697
chr2	107750001	108250000	0.210934		chr1	1129750001	1130250000	0.504317
chr2	107875001	108375000	0.236073		chr1	1129875001	1130375000	0.52148
chr2	108000001	108500000	0.265766		chr1	1130000001	1130500000	0.588581
chr2	108125001	108625000	0.293514		chr1	1130125001	1130625000	0.640777
chr2	108250001	108750000	0.276246		chr1	1130375001	1130875000	0.676939
chr2	108375001	108875000	0.246256		chr1	1130500001	1131000000	0.652231
chr2	108500001	109000000	0.199699		chr1	1130625001	1131125000	0.581527
chr2	108875001	109375000	0.198156		chr1	1130750001	1131250000	0.555529
chr2	109000001	109500000	0.363277		chr1	1130875001	1131375000	0.538084
chr2	109125001	109625000	0.358493		chr1	1131000001	1131500000	0.52026
chr2	109250001	109750000	0.372347		chr1	1131625001	1132125000	0.460939
chr2	109375001	109875000	0.477429		chr1	1131750001	1132250000	0.547915
chr2	109500001	110000000	0.423745		chr1	1131875001	1132375000	0.576413
chr2	109625001	110125000	0.436484		chr1	1132000001	1132500000	0.611034
chr2	109750001	110250000	0.427867		chr1	1132625001	1133125000	0.526943
chr2	109875001	110375000	0.235854		chr1	1132750001	1133250000	0.504957
chr2	110000001	110500000	0.188766		chr1	1132875001	1133375000	0.539077
chr2	111750001	112250000	0.184468		chr1	1133000001	1133500000	0.49363
chr2	111875001	112375000	0.180473		chr1	1135375001	1135875000	0.486856
chr2	112500001	113000000	0.213242		chr1	1135500001	1136000000	0.591966
chr2	112625001	113125000	0.280843		chr1	1135625001	1136125000	0.527716
chr2	112750001	113250000	0.282638		chr1	1135750001	1136250000	0.413031
chr2	112875001	113375000	0.256229		chr1	1208000001	1208500000	0.399179
chr2	113000001	113500000	0.221357		chr1	1209250001	1209750000	0.403549
chr2	113125001	113625000	0.19107		chr1	1238500001	1239000000	0.490833
chr2	113500001	114000000	0.32509		chr1	1238625001	1239125000	0.531464
chr2	113625001	114125000	0.343477		chr1	1238750001	1239250000	0.505828
chr2	113750001	114250000	0.353099		chr1	1239250001	1239750000	0.445638
chr2	113875001	114375000	0.319268		chr1	1239375001	1239875000	0.407912
chr2	114000001	114500000	0.306756		chr1	1252000001	1252500000	0.431016
chr2	114125001	114625000	0.282545		chr1	1252125001	1252625000	0.536642
chr2	114250001	114750000	0.283398		chr1	1252250001	1252750000	0.565256
chr2	114375001	114875000	0.241467		chr1	1252375001	1252875000	0.442118
chr2	114500001	115000000	0.240464		chr1	1280500001	1281000000	0.455837
chr2	114625001	115125000	0.19316		chr1	1346250001	1346750000	0.480065
chr2	114750001	115250000	0.216456		chr1	1346375001	1346875000	0.409471
chr2	114875001	115375000	0.19512		chr1	1346500001	1347000000	0.40964
chr2	115000001	115500000	0.187118		chr2	10000001	10500000	0.397432
chr2	115125001	115625000	0.178837		chr2	67250001	67750000	0.608875
chr2	115625001	116125000	0.188814		chr2	67375001	67875000	0.505604
chr2	115750001	116250000	0.223519		chr2	116125001	116625000	0.51676
chr2	116375001	116875000	0.220891		chr2	116250001	116750000	0.44048
chr2	116500001	117000000	0.201818		chr2	127125001	127625000	0.419263
chr2	116625001	117125000	0.238235		chr2	127250001	127750000	0.468256
chr2	116750001	117250000	0.25004		chr2	127375001	127875000	0.448322
chr2	116875001	117375000	0.274859		chr2	129250001	129750000	0.445562
chr2	117000001	117500000	0.266212		chr2	129375001	129875000	0.516173
chr2	117125001	117625000	0.265681		chr2	129750001	130250000	0.410244
chr2	117250001	117750000	0.275863		chr2	134750001	135250000	0.445826
chr2	117375001	117875000	0.272828		chr2	178750001	179250000	0.434528
chr2	117500001	118000000	0.293577		chr2	178875001	179375000	0.467471
chr2	117625001	118125000	0.31854		chr2	179000001	179500000	0.422245
chr2	117750001	118250000	0.297767		chr2	193750001	194250000	0.423948
chr2	117875001	118375000	0.242876		chr2	193875001	194375000	0.461088
chr2	118000001	118500000	0.221761		chr2	200000001	200500000	0.632083
chr2	118125001	118625000	0.183705		chr2	200125001	200625000	0.552873
chr2	118750001	119250000	0.17676		chr2	200250001	200750000	0.498892
chr2	118875001	119375000	0.257958		chr2	206875001	207375000	0.461136
chr2	119000001	119500000	0.244876		chr2	208125001	208625000	0.439651
chr2	119125001	119625000	0.265822		chr2	209375001	209875000	0.451748
chr2	119250001	119750000	0.308508		chr2	209500001	210000000	0.464339
chr2	119375001	119875000	0.265007		chr2	209750001	210250000	0.478132
chr2	119500001	120000000	0.261438		chr2	209875001	210375000	0.508406
chr2	119625001	120125000	0.257817		chr2	210000001	210500000	0.463535
chr2	119750001	120250000	0.237213		chr2	210125001	210625000	0.41098
chr2	119875001	120375000	0.201213		chr2	210250001	210750000	0.519188
chr2	121000001	121500000	0.182926		chr2	210375001	210875000	0.48491
chr2	121500001	122000000	0.196059		chr2	210500001	211000000	0.651471
chr2	121625001	122125000	0.214166		chr2	210625001	211125000	0.619641
chr2	121750001	122250000	0.245198		chr2	210750001	211250000	0.475831
chr2	121875001	122375000	0.212586		chr2	210875001	211375000	0.461784
chr2	122000001	122500000	0.187595		chr2	211500001	212000000	0.444172
chr2	122875001	123375000	0.177275		chr2	211625001	212125000	0.495776
chr2	123000001	123500000	0.173566		chr2	211750001	212250000	0.651886
chr2	123625001	124125000	0.229755		chr2	211875001	212375000	0.794089
chr2	123750001	124250000	0.280655		chr2	212125001	212625000	0.754663
chr2	126125001	126625000	0.204827		chr2	212250001	212750000	0.539315
chr2	126250001	126750000	0.466193		chr2	213625001	214125000	0.54898
chr2	126375001	126875000	0.540015		chr2	213750001	214250000	0.536129
chr2	126500001	127000000	0.620099		chr2	213875001	214375000	0.595834
chr2	126625001	127125000	0.319442		chr2	214000001	214500000	0.594286
chr2	135375001	135875000	0.191919		chr2	214125001	214625000	0.399235
chr2	135500001	136000000	0.206687		chr2	238375001	238875000	0.409816
chr2	137500001	138000000	0.207403		chr2	243625001	244125000	0.480393
chr2	137625001	138125000	0.196828		chr2	243750001	244250000	0.534723
chr2	137750001	138250000	0.177047		chr2	243875001	244375000	0.552727
chr2	138875001	139375000	0.194138		chr2	244000001	244500000	0.539265
chr2	140125001	140625000	0.224991		chr2	244125001	244625000	0.433965
chr2	141500001	142000000	0.176257		chr2	255500001	256000000	0.447398
chr2	142375001	142875000	0.219224		chr2	255750001	256250000	0.776075
chr2	142500001	143000000	0.258189		chr2	255875001	256375000	0.622574
chr2	142625001	143125000	0.261818		chr2	256000001	256500000	0.544169
chr2	142750001	143250000	0.279226		chr2	256125001	256625000	0.450963
chr2	142875001	143375000	0.256039		chr2	256250001	256750000	0.495758
chr2	143000001	143500000	0.241729		chr2	256375001	256875000	0.551863
chr2	143125001	143625000	0.231675		chr2	256500001	257000000	0.533823
chr2	143250001	143750000	0.200156		chr2	256625001	257125000	0.46788
chr2	143375001	143875000	0.178686		chr2	288625001	289125000	0.410363
chr2	144000001	144500000	0.177563		chr2	288750001	289250000	0.461404
chr2	145625001	146125000	0.182221		chr2	288875001	289375000	0.591907
chr2	145750001	146250000	0.246479		chr2	289125001	289625000	0.524406
chr2	145875001	146375000	0.213874		chr2	289250001	289750000	0.515177
chr2	146000001	146500000	0.23184		chr2	291375001	291875000	0.430049
chr2	146125001	146625000	0.249536		chr2	291500001	292000000	0.497027
chr2	146250001	146750000	0.226673		chr2	291625001	292125000	0.483919
chr2	146375001	146875000	0.241733		chr2	291750001	292250000	0.522432
chr2	146500001	147000000	0.199913		chr2	291875001	292375000	0.557307
chr2	147750001	148250000	0.219103		chr2	292000001	292500000	0.439118
chr2	147875001	148375000	0.33367		chr2	292125001	292625000	0.408191
chr2	148000001	148500000	0.339408		chr2	296750001	297250000	0.479878
chr2	148125001	148625000	0.327072		chr2	296875001	297375000	0.460065
chr2	148250001	148750000	0.373813		chr2	297000001	297500000	0.416991
chr2	148375001	148875000	0.319298		chr2	299000001	299500000	0.418466
chr2	148500001	149000000	0.320298		chr2	299125001	299625000	0.517996
chr2	148625001	149125000	0.337103		chr2	299250001	299750000	0.551619
chr2	148750001	149250000	0.210889		chr2	299375001	299875000	0.522248
chr2	149250001	149750000	0.189514		chr2	299500001	300000000	0.531614
chr2	149375001	149875000	0.254145		chr2	301875001	302375000	0.426453
chr2	149500001	150000000	0.329906		chr2	302000001	302500000	0.464028
chr2	149625001	150125000	0.321622		chr2	302750001	303250000	0.454978
chr2	149750001	150250000	0.268972		chr2	302875001	303375000	0.466395
chr2	150375001	150875000	0.281972		chr2	303125001	303625000	0.567614
chr2	150500001	151000000	0.336399		chr2	303250001	303750000	0.565711
chr2	150625001	151125000	0.377775		chr2	303375001	303875000	0.419783
chr2	150750001	151250000	0.413376		chr2	303875001	304375000	0.458374
chr2	150875001	151375000	0.444073		chr2	309375001	309875000	0.567557
chr2	151000001	151500000	0.437743		chr2	309500001	310000000	0.443932
chr2	151125001	151625000	0.369345		chr2	315125001	315625000	0.436405
chr2	151250001	151750000	0.242029		chr2	315250001	315750000	0.432591
chr2	151375001	151875000	0.225979		chr2	315500001	316000000	0.447105
chr2	151500001	152000000	0.175908		chr2	315625001	316125000	0.483877
chr2	151625001	152125000	0.193361		chr2	315750001	316250000	0.472475
chr2	151875001	152375000	0.342841		chr2	315875001	316375000	0.457924
chr2	152000001	152500000	0.36253		chr2	317500001	318000000	0.409478
chr2	152125001	152625000	0.356525		chr2	317625001	318125000	0.49799
chr2	152250001	152750000	0.286637		chr2	317750001	318250000	0.498782
chr2	152375001	152875000	0.265406		chr2	317875001	318375000	0.435524
chr2	152500001	153000000	0.224314		chr2	318000001	318500000	0.426898
chr2	158875001	159375000	0.211504		chr2	318875001	319375000	0.445272
chr2	159000001	159500000	0.251217		chr2	319375001	319875000	0.519724
chr2	159125001	159625000	0.300613		chr2	319500001	320000000	0.46501
chr2	159250001	159750000	0.318681		chr2	319625001	320125000	0.451593
chr2	159375001	159875000	0.281628		chr2	319750001	320250000	0.468194
chr2	159500001	160000000	0.249978		chr2	319875001	320375000	0.481926
chr2	160500001	161000000	0.184385		chr2	320000001	320500000	0.458447
chr2	164375001	164875000	0.179008		chr2	320125001	320625000	0.442141
chr2	166250001	166750000	0.192805		chr2	320250001	320750000	0.423032
chr2	166375001	166875000	0.201911		chr2	320750001	321250000	0.511235
chr2	166500001	167000000	0.181253		chr2	320875001	321375000	0.517457
chr2	166750001	167250000	0.186665		chr2	321000001	321500000	0.457108
chr2	166875001	167375000	0.176051		chr2	324875001	325375000	0.448714
chr2	167000001	167500000	0.178201		chr2	325750001	326250000	0.53693
chr2	167125001	167625000	0.19077		chr2	325875001	326375000	0.464893
chr2	167250001	167750000	0.253385		chr2	326000001	326500000	0.460601
chr2	167375001	167875000	0.253516		chr2	326125001	326625000	0.436905
chr2	167500001	168000000	0.263554		chr2	326250001	326750000	0.402672
chr2	167625001	168125000	0.283777		chr2	326375001	326875000	0.458337
chr2	167750001	168250000	0.191561		chr2	326500001	327000000	0.482951
chr2	167875001	168375000	0.203681		chr2	326625001	327125000	0.51361
chr2	168000001	168500000	0.213778		chr2	326750001	327250000	0.545252
chr2	168125001	168625000	0.207702		chr2	326875001	327375000	0.418622
chr2	168250001	168750000	0.18006		chr2	365750001	366250000	0.430238
chr2	169125001	169625000	0.206149		chr2	365875001	366375000	0.450863
chr2	170125001	170625000	0.185767		chr2	366000001	366500000	0.44055
chr2	170250001	170750000	0.260838		chr2	366125001	366625000	0.429234
chr2	170375001	170875000	0.255341		chr2	385750001	386250000	0.398022
chr2	170500001	171000000	0.228499		chr2	403750001	404250000	0.403004
chr2	171375001	171875000	0.243326		chr2	403875001	404375000	0.495914
chr2	171500001	172000000	0.3062		chr2	404000001	404500000	0.547362
chr2	171625001	172125000	0.360478		chr2	404125001	404625000	0.571516
chr2	171750001	172250000	0.381587		chr2	404250001	404750000	0.629373
chr2	171875001	172375000	0.377552		chr2	404375001	404875000	0.5678
chr2	172000001	172500000	0.350647		chr2	405500001	406000000	0.506789
chr2	172375001	172875000	0.199673		chr2	405625001	406125000	0.455003
chr2	172500001	173000000	0.249833		chr2	405750001	406250000	0.423913
chr2	172625001	173125000	0.253705		chr2	405875001	406375000	0.421946
chr2	172750001	173250000	0.194099		chr2	407750001	408250000	0.429959
chr2	173000001	173500000	0.252625		chr2	425375001	425875000	0.41109
chr2	173125001	173625000	0.241488		chr2	425500001	426000000	0.473067
chr2	173250001	173750000	0.260445		chr2	425625001	426125000	0.586349
chr2	173375001	173875000	0.263513		chr2	425750001	426250000	0.59045
chr2	173875001	174375000	0.214992		chr2	425875001	426375000	0.480515
chr2	174000001	174500000	0.22566		chr2	426125001	426625000	0.446928
chr2	174125001	174625000	0.218885		chr2	426875001	427375000	0.444536
chr2	174250001	174750000	0.179964		chr2	427000001	427500000	0.475782
chr2	175875001	176375000	0.271462		chr2	427125001	427625000	0.451248
chr2	176000001	176500000	0.235745		chr2	427625001	428125000	0.403893
chr2	176125001	176625000	0.295888		chr2	427875001	428375000	0.4095
chr2	176250001	176750000	0.287738		chr2	428000001	428500000	0.447043
chr2	176375001	176875000	0.280934		chr2	431000001	431500000	0.435881
chr2	176500001	177000000	0.308375		chr2	443750001	444250000	0.402034
chr2	176625001	177125000	0.338074		chr2	489250001	489750000	0.431679
chr2	176750001	177250000	0.353147		chr2	503375001	503875000	0.398971
chr2	176875001	177375000	0.367495		chr2	505375001	505875000	0.404663
chr2	177125001	177625000	0.358437		chr2	505500001	506000000	0.412888
chr2	177250001	177750000	0.404626		chr2	505625001	506125000	0.444522
chr2	177375001	177875000	0.42617		chr2	505750001	506250000	0.402707
chr2	177500001	178000000	0.445996		chr2	508625001	509125000	0.498796
chr2	177625001	178125000	0.42213		chr2	508750001	509250000	0.470183
chr2	177750001	178250000	0.377344		chr2	523125001	523625000	0.404289
chr2	177875001	178375000	0.304443		chr2	523375001	523875000	0.418686
chr2	178000001	178500000	0.217184		chr2	523500001	524000000	0.413808
chr2	180000001	180500000	0.200582		chr2	576625001	577125000	0.422862
chr2	180125001	180625000	0.175946		chr2	576750001	577250000	0.44998
chr2	180375001	180875000	0.180909		chr2	616625001	617125000	0.443627
chr2	182000001	182500000	0.225664		chr2	616750001	617250000	0.440064
chr2	182125001	182625000	0.320525		chr2	617375001	617875000	0.471432
chr2	182250001	182750000	0.37356		chr2	617500001	618000000	0.436846
chr2	182375001	182875000	0.426203		chr2	617625001	618125000	0.429572
chr2	182500001	183000000	0.420472		chr2	703125001	703625000	0.400777
chr2	183125001	183625000	0.174459		chr2	722250001	722750000	0.415315
chr2	183250001	183750000	0.512046		chr2	722375001	722875000	0.418339
chr2	183375001	183875000	0.634651		chr2	722500001	723000000	0.42616
chr2	183500001	184000000	0.711184		chr2	731625001	732125000	0.437595
chr2	183625001	184125000	0.669271		chr2	731750001	732250000	0.472974
chr2	183750001	184250000	0.591751		chr2	732250001	732750000	0.475998
chr2	184875001	185375000	0.459207		chr2	732375001	732875000	0.483986
chr2	185000001	185500000	0.551618		chr2	732500001	733000000	0.500998
chr2	185125001	185625000	0.562995		chr2	732625001	733125000	0.515
chr2	185250001	185750000	0.488697		chr2	762625001	763125000	0.475927
chr2	185375001	185875000	0.421058		chr2	762750001	763250000	0.418606
chr2	185625001	186125000	0.277965		chr2	900125001	900625000	0.40575
chr2	185750001	186250000	0.271632		chr2	917125001	917625000	0.429509
chr2	185875001	186375000	0.241708		chr2	917250001	917750000	0.417575
chr2	186000001	186500000	0.205484		chr2	922375001	922875000	0.433211
chr2	186125001	186625000	0.236842		chr2	943500001	944000000	0.44586
chr2	186250001	186750000	0.263243		chr2	943625001	944125000	0.477183
chr2	186375001	186875000	0.25227		chr2	947375001	947875000	0.41942
chr2	186500001	187000000	0.257195		chr2	964875001	965375000	0.42928
chr2	186625001	187125000	0.204426		chr2	965000001	965500000	0.423225
chr2	186750001	187250000	0.185058		chr2	978875001	979375000	0.483716
chr2	186875001	187375000	0.22731		chr2	979000001	979500000	0.458372
chr2	187000001	187500000	0.275413		chr2	985000001	985500000	0.420126
chr2	187125001	187625000	0.355322		chr2	985125001	985625000	0.58057
chr2	187250001	187750000	0.378838		chr2	985250001	985750000	0.583629
chr2	187375001	187875000	0.341867		chr2	985375001	985875000	0.555744
chr2	187500001	188000000	0.312035		chr2	985625001	986125000	0.398456
chr2	187625001	188125000	0.226468		chr2	988375001	988875000	0.437032
chr2	187750001	188250000	0.285073		chr2	988500001	989000000	0.539556
chr2	187875001	188375000	0.284282		chr2	992000001	992500000	0.481679
chr2	188000001	188500000	0.246694		chr2	992125001	992625000	0.516657
chr2	188125001	188625000	0.317474		chr2	992250001	992750000	0.659182
chr2	188250001	188750000	0.261002		chr2	992375001	992875000	0.695556
chr2	188375001	188875000	0.275785		chr2	992500001	993000000	0.677205
chr2	188500001	189000000	0.281227		chr2	992625001	993125000	0.61521
chr2	189500001	190000000	0.19967		chr2	992750001	993250000	0.449834
chr2	189625001	190125000	0.25777		chr2	994875001	995375000	0.476068
chr2	189750001	190250000	0.286698		chr2	995000001	995500000	0.52207
chr2	189875001	190375000	0.263729		chr2	995125001	995625000	0.529421
chr2	190000001	190500000	0.253558		chr2	997875001	998375000	0.406161
chr2	190125001	190625000	0.220611		chr2	998000001	998500000	0.415414
chr2	190250001	190750000	0.201788		chr2	1032375001	1032875000	0.452549
chr2	190375001	190875000	0.19699		chr2	1034125001	1034625000	0.514487
chr2	191000001	191500000	0.244848		chr2	1034375001	1034875000	0.604669
chr2	191125001	191625000	0.280451		chr2	1034500001	1035000000	0.495413
chr2	191250001	191750000	0.30001		chr2	1049000001	1049500000	0.435157
chr2	191500001	192000000	0.303067		chr2	1049250001	1049750000	0.46687
chr2	191625001	192125000	0.312175		chr2	1050500001	1051000000	0.427353
chr2	191750001	192250000	0.329786		chr2	1050750001	1051250000	0.465853
chr2	191875001	192375000	0.184858		chr2	1050875001	1051375000	0.596317
chr2	193000001	193500000	0.17392		chr2	1051500001	1052000000	0.612056
chr2	193125001	193625000	0.179029		chr2	1051625001	1052125000	0.608888
chr2	193250001	193750000	0.183184		chr2	1051750001	1052250000	0.560673
chr2	193375001	193875000	0.244295		chr2	1051875001	1052375000	0.54887
chr2	193500001	194000000	0.266226		chr2	1052000001	1052500000	0.558578
chr2	193625001	194125000	0.291371		chr2	1052125001	1052625000	0.548461
chr2	193750001	194250000	0.233285		chr2	1064125001	1064625000	0.44619
chr2	194000001	194500000	0.238191		chr2	1064250001	1064750000	0.534487
chr2	194125001	194625000	0.244973		chr2	1064375001	1064875000	0.636945
chr2	194250001	194750000	0.247194		chr2	1064500001	1065000000	0.516525
chr2	194375001	194875000	0.232481		chr2	1064625001	1065125000	0.427102
chr2	194500001	195000000	0.217511		chr2	1066000001	1066500000	0.407084
chr2	194625001	195125000	0.25281		chr2	1128000001	1128500000	0.405602
chr2	194750001	195250000	0.324965		chr2	1196750001	1197250000	0.426233
chr2	194875001	195375000	0.385728		chr2	1196875001	1197375000	0.483164
chr2	195375001	195875000	0.307879		chr2	1209000001	1209500000	0.411333
chr2	195500001	196000000	0.280663		chr2	1209125001	1209625000	0.415441
chr2	195625001	196125000	0.241478		chr2	1209250001	1209750000	0.417488
chr2	195750001	196250000	0.242096		chr2	1248750001	1249250000	0.45579
chr2	195875001	196375000	0.248089		chr2	1248875001	1249375000	0.437015
chr2	196000001	196500000	0.250736		chr2	1249000001	1249500000	0.40804
chr2	196125001	196625000	0.391817		chr2	1283000001	1283500000	0.596498
chr2	196250001	196750000	0.440975		chr2	1283750001	1284250000	0.545636
chr2	196375001	196875000	0.447075		chr2	1283875001	1284375000	0.650064
chr2	196500001	197000000	0.477969		chr2	1284000001	1284500000	0.77514
chr2	196625001	197125000	0.319794		chr2	1284125001	1284625000	0.822018
chr2	196750001	197250000	0.190367		chr2	1284500001	1285000000	0.81575
chr2	196875001	197375000	0.189884		chr2	1284625001	1285125000	0.69903
chr2	197000001	197500000	0.17745		chr2	1284750001	1285250000	0.414501
chr2	197125001	197625000	0.173577		chr2	1287750001	1288250000	0.471668
chr2	197250001	197750000	0.188902		chr2	1287875001	1288375000	0.470361
chr2	197750001	198250000	0.20701		chr2	1288000001	1288500000	0.432739
chr2	197875001	198375000	0.240895		chr2	1288750001	1289250000	0.619644
chr2	198000001	198500000	0.284544		chr2	1288875001	1289375000	0.642858
chr2	198125001	198625000	0.261924		chr2	1290000001	1290500000	0.443824
chr2	198250001	198750000	0.180455		chr2	1290250001	1290750000	0.424433
chr2	200000001	200500000	0.321866		chr2	1291000001	1291500000	0.482476
chr2	200125001	200625000	0.283948		chr2	1291125001	1291625000	0.496617
chr2	200250001	200750000	0.308317		chr2	1291250001	1291750000	0.50359
chr2	200375001	200875000	0.242235		chr2	1291375001	1291875000	0.542478
chr2	200500001	201000000	0.183598		chr2	1291500001	1292000000	0.531082
chr2	201000001	201500000	0.21071		chr2	1299125001	1299625000	0.446227
chr2	201125001	201625000	0.236201		chr2	1299250001	1299750000	0.490677
chr2	201250001	201750000	0.227334		chr2	1308000001	1308500000	0.442597
chr2	201375001	201875000	0.195703		chr2	1311250001	1311750000	0.556758
chr2	202000001	202500000	0.178779		chr2	1311375001	1311875000	0.668555
chr2	202125001	202625000	0.190772		chr2	1311500001	1312000000	0.859734
chr2	202250001	202750000	0.182343		chr2	1311625001	1312125000	0.83253
chr2	202875001	203375000	0.211904		chr2	1312250001	1312750000	0.620482
chr2	203000001	203500000	0.2713		chr2	1312375001	1312875000	0.580418
chr2	203125001	203625000	0.293737		chr2	1312500001	1313000000	0.56148
chr2	203250001	203750000	0.299968		chr2	1312625001	1313125000	0.557275
chr2	203375001	203875000	0.304375		chr2	1315375001	1315875000	0.515332
chr2	203500001	204000000	0.297925		chr2	1315500001	1316000000	0.532161
chr2	203625001	204125000	0.290082		chr2	1315625001	1316125000	0.509936
chr2	203750001	204250000	0.300357		chr2	1315750001	1316250000	0.444267
chr2	203875001	204375000	0.305687		chr2	1316125001	1316625000	0.424301
chr2	204000001	204500000	0.305745		chr2	1316250001	1316750000	0.47784
chr2	204125001	204625000	0.326627		chr2	1316375001	1316875000	0.479863
chr2	204250001	204750000	0.318051		chr2	1316500001	1317000000	0.4547
chr2	204750001	205250000	0.358628		chr2	1324500001	1325000000	0.427621
chr2	204875001	205375000	0.336154		chr2	1324625001	1325125000	0.46356
chr2	205000001	205500000	0.343122		chr2	1324750001	1325250000	0.468148
chr2	205125001	205625000	0.284495		chr2	1335500001	1336000000	0.411018
chr2	205250001	205750000	0.269982		chr2	1335625001	1336125000	0.405741
chr2	205375001	205875000	0.268055		chr2	1355125001	1355625000	0.407948
chr2	205500001	206000000	0.258976		chr2	1355250001	1355750000	0.529571
chr2	205625001	206125000	0.282077		chr2	1355375001	1355875000	0.597385
chr2	205750001	206250000	0.312801		chr2	1355500001	1356000000	0.594275
chr2	205875001	206375000	0.327992		chr2	1355625001	1356125000	0.594807
chr2	206000001	206500000	0.310177		chr2	1355750001	1356250000	0.572192
chr2	206125001	206625000	0.305982		chr2	1356000001	1356500000	0.397885
chr2	206250001	206750000	0.269489		chr2	1467500001	1468000000	0.443377
chr2	206375001	206875000	0.248037		chr2	1467625001	1468125000	0.433153
chr2	206500001	207000000	0.233471		chr2	1469625001	1470125000	0.409227
chr2	206625001	207125000	0.190255		chr2	1469750001	1470250000	0.464378
chr2	210875001	211375000	0.201572		chr2	1469875001	1470375000	0.465896
chr2	211000001	211500000	0.298978		chr2	1470000001	1470500000	0.466158
chr2	211125001	211625000	0.350721		chr2	1470125001	1470625000	0.405383
chr2	211250001	211750000	0.291036		chr2	1470875001	1471375000	0.501342
chr2	211375001	211875000	0.288523		chr2	1472750001	1473250000	0.418589
chr2	211500001	212000000	0.240574		chr2	1474125001	1474625000	0.444095
chr2	211625001	212125000	0.203392		chr2	1474250001	1474750000	0.431953
chr2	211750001	212250000	0.26944		chr2	1478250001	1478750000	0.407676
chr2	211875001	212375000	0.27167		chr2	1478625001	1479125000	0.402517
chr2	212125001	212625000	0.308718		chr2	1479375001	1479875000	0.416419
chr2	212250001	212750000	0.190561		chr2	1479500001	1480000000	0.433872
chr2	215750001	216250000	0.185267		chr2	1479625001	1480125000	0.460449
chr2	217625001	218125000	0.201923		chr2	1481125001	1481625000	0.409133
chr2	217750001	218250000	0.322752		chr2	1481250001	1481750000	0.556411
chr2	217875001	218375000	0.194863		chr2	1481375001	1481875000	0.653236
chr2	223625001	224125000	0.195032		chr2	1481500001	1482000000	0.698549
chr2	223750001	224250000	0.372522		chr2	1483125001	1483625000	0.577286
chr2	223875001	224375000	0.417288		chr2	1483250001	1483750000	0.449444
chr2	224000001	224500000	0.396121		chr2	1483375001	1483875000	0.422571
chr2	225375001	225875000	0.179425		chr2	1483750001	1484250000	0.411976
chr2	227625001	228125000	0.173686		chr2	1483875001	1484375000	0.471872
chr2	227750001	228250000	0.207984		chr2	1484000001	1484500000	0.539164
chr2	227875001	228375000	0.258355		chr2	1484125001	1484625000	0.549785
chr2	228000001	228500000	0.26073		chr2	1484250001	1484750000	0.57374
chr2	228125001	228625000	0.23322		chr2	1484375001	1484875000	0.451882
chr2	228250001	228750000	0.21343		chr2	1493625001	1494125000	0.483456
chr2	228375001	228875000	0.216125		chr2	1493750001	1494250000	0.491502
chr2	228500001	229000000	0.21428		chr2	1493875001	1494375000	0.456274
chr2	229500001	230000000	0.194059		chr2	1494000001	1494500000	0.468651
chr2	229625001	230125000	0.222488		chr2	1494125001	1494625000	0.437654
chr2	229750001	230250000	0.272466		chr2	1494250001	1494750000	0.510157
chr2	229875001	230375000	0.331051		chr2	1494375001	1494875000	0.493098
chr2	230000001	230500000	0.193591		chr2	1494500001	1495000000	0.549926
chr2	230500001	231000000	0.175789		chr2	1494625001	1495125000	0.549017
chr2	230625001	231125000	0.174273		chr2	1494750001	1495250000	0.509177
chr2	236375001	236875000	0.175536		chr2	1495000001	1495500000	0.411429
chr2	236500001	237000000	0.195988		chr2	1495250001	1495750000	0.404492
chr2	236875001	237375000	0.220872		chr2	1495375001	1495875000	0.433284
chr2	237000001	237500000	0.214266		chr2	1495625001	1496125000	0.588595
chr2	238250001	238750000	0.2204		chr2	1495750001	1496250000	0.523619
chr2	238375001	238875000	0.238903		chr2	1495875001	1496375000	0.519751
chr2	251750001	252250000	0.194322		chr2	1496000001	1496500000	0.502298
chr2	252000001	252500000	0.211186		chr2	1496125001	1496625000	0.471086
chr2	252125001	252625000	0.220514		chr2	1496250001	1496750000	0.481628
chr2	252250001	252750000	0.183782		chr2	1497875001	1498375000	0.457982
chr2	302000001	302500000	0.197884		chr2	1498000001	1498500000	0.520395
chr2	302125001	302625000	0.234876		chr2	1498125001	1498625000	0.497919
chr2	302250001	302750000	0.243542		chr2	1498250001	1498750000	0.48798
chr2	302375001	302875000	0.259474		chr2	1498375001	1498875000	0.491114
chr2	302500001	303000000	0.273331		chr2	1498500001	1499000000	0.44138
chr2	302625001	303125000	0.186984		chr2	1498625001	1499125000	0.450018
chr2	303125001	303625000	0.208112		chr2	1507875001	1508375000	0.407659
chr2	305125001	305625000	0.182053		chr2	1508000001	1508500000	0.497805
chr2	305250001	305750000	0.189665		chr2	1508125001	1508625000	0.549636
chr2	319500001	320000000	0.264074		chr2	1508250001	1508750000	0.535016
chr2	319625001	320125000	0.255104		chr2	1508375001	1508875000	0.528132
chr2	319750001	320250000	0.250372		chr2	1508500001	1509000000	0.517603
chr2	319875001	320375000	0.247283		chr2	1532750001	1533250000	0.431939
chr2	320000001	320500000	0.183133		chr2	1553375001	1553875000	0.426053
chr2	321000001	321500000	0.190839		chr2	1553500001	1554000000	0.420592
chr2	321125001	321625000	0.224192		chr2	1553625001	1554125000	0.416176
chr2	321250001	321750000	0.20049		chr2	1553750001	1554250000	0.402199
chr2	325125001	325625000	0.173581		chr2	1554750001	1555250000	0.449504
chr2	326625001	327125000	0.30519		chr2	1554875001	1555375000	0.437379
chr2	326750001	327250000	0.382332		chr2	1555000001	1555500000	0.415532
chr2	326875001	327375000	0.298616		chr2	1577250001	1577750000	0.460382
chr2	327000001	327500000	0.226838		chr2	1577375001	1577875000	0.434608
chr2	332125001	332625000	0.185139		chr2	1578125001	1578625000	0.457397
chr2	332250001	332750000	0.198177		chr2	1579375001	1579875000	0.679157
chr2	335875001	336375000	0.203723		chr2	1579500001	1580000000	0.680143
chr2	336000001	336500000	0.181193		chr2	1579625001	1580125000	0.734602
chr2	339000001	339500000	0.177394		chr2	1579750001	1580250000	0.685289
chr2	339125001	339625000	0.222404		chr2	1580125001	1580625000	0.544154
chr2	339250001	339750000	0.225237		chr2	1580250001	1580750000	0.516805
chr2	339375001	339875000	0.217795		chr2	1580375001	1580875000	0.466027
chr2	345750001	346250000	0.229606		chr2	1580500001	1581000000	0.446666
chr2	345875001	346375000	0.233353		chr2	1580625001	1581125000	0.453048
chr2	346000001	346500000	0.228468		chr2	1580750001	1581250000	0.5025
chr2	346125001	346625000	0.207339		chr2	1580875001	1581375000	0.535769
chr2	347875001	348375000	0.205317		chr2	1581000001	1581500000	0.524791
chr2	349000001	349500000	0.197431		chr2	1581125001	1581625000	0.536669
chr2	349125001	349625000	0.268344		chr2	1581250001	1581750000	0.53645
chr2	349250001	349750000	0.327678		chr2	1598750001	1599250000	0.40729
chr2	349375001	349875000	0.290783		chr2	1598875001	1599375000	0.405067
chr2	349500001	350000000	0.183252		chr2	1599000001	1599500000	0.412421
chr2	350375001	350875000	0.173363		chr2	1618125001	1618625000	0.487091
chr2	350500001	351000000	0.18714		chr2	1708000001	1708500000	0.428864
chr2	362125001	362625000	0.288018		chr2	1765000001	1765500000	0.406967
chr2	362250001	362750000	0.367743		chr2	1765125001	1765625000	0.571571
chr2	363875001	364375000	0.174623		chr2	1765250001	1765750000	0.610204
chr2	364000001	364500000	0.178641		chr2	1765375001	1765875000	0.5829
chr2	364250001	364750000	0.183872		chr2	1765500001	1766000000	0.495312
chr2	364500001	365000000	0.187091		chr2	1765625001	1766125000	0.497421
chr2	364625001	365125000	0.191931		chr2	1765750001	1766250000	0.511827
chr2	364750001	365250000	0.189313		chr2	1765875001	1766375000	0.505299
chr2	364875001	365375000	0.176377		chr2	1766000001	1766500000	0.51636
chr2	386375001	386875000	0.189209		chr2	1767250001	1767750000	0.532329
chr2	386500001	387000000	0.209255		chr2	1767375001	1767875000	0.597516
chr2	386625001	387125000	0.226731		chr2	1767500001	1768000000	0.603217
chr2	400875001	401375000	0.175036		chr2	1767625001	1768125000	0.599965
chr2	401000001	401500000	0.201276		chr2	1767750001	1768250000	0.588169
chr2	401125001	401625000	0.180585		chr2	1768625001	1769125000	0.600139
chr2	415625001	416125000	0.210645		chr2	1768750001	1769250000	0.58804
chr2	416250001	416750000	0.188552		chr2	1768875001	1769375000	0.649947
chr2	416375001	416875000	0.215397		chr2	1769000001	1769500000	0.654215
chr2	416500001	417000000	0.222757		chr2	1769125001	1769625000	0.590538
chr2	416750001	417250000	0.21845		chr2	1769250001	1769750000	0.534369
chr2	416875001	417375000	0.200292		chr2	1769375001	1769875000	0.466118
chr2	417000001	417500000	0.206179		chr2	1769500001	1770000000	0.441831
chr2	417125001	417625000	0.204811		chr2	1777750001	1778250000	0.446872
chr2	423000001	423500000	0.202615		chr2	1817125001	1817625000	0.517018
chr2	423250001	423750000	0.221504		chr2	1817250001	1817750000	0.515396
chr2	423375001	423875000	0.196713		chr2	1817375001	1817875000	0.497776
chr2	424500001	425000000	0.20908		chr2	1817500001	1818000000	0.450201
chr2	433375001	433875000	0.199064		chr2	1817625001	1818125000	0.397545
chr2	433500001	434000000	0.221713		chr2	1817750001	1818250000	0.41065
chr2	433625001	434125000	0.200831		chr2	1817875001	1818375000	0.403878
chr2	433750001	434250000	0.177205		chr2	1818000001	1818500000	0.466798
chr2	435625001	436125000	0.180933		chr2	1818125001	1818625000	0.481745
chr2	435750001	436250000	0.183568		chr2	1818250001	1818750000	0.495707
chr2	435875001	436375000	0.174068		chr2	1818375001	1818875000	0.523236
chr2	438625001	439125000	0.17688		chr2	1818500001	1819000000	0.503325
chr2	438875001	439375000	0.174419		chr2	1818625001	1819125000	0.517293
chr2	439875001	440375000	0.174954		chr2	1818750001	1819250000	0.487372
chr2	443875001	444375000	0.186585		chr2	1818875001	1819375000	0.448005
chr2	449375001	449875000	0.193358		chr2	1846750001	1847250000	0.40589
chr2	449500001	450000000	0.19947		chr2	1846875001	1847375000	0.458947
chr2	452125001	452625000	0.216374		chr2	1847000001	1847500000	0.514232
chr2	452250001	452750000	0.175046		chr2	1847125001	1847625000	0.532882
chr2	460375001	460875000	0.201982		chr2	1847250001	1847750000	0.496403
chr2	460500001	461000000	0.244539		chr2	1847375001	1847875000	0.449638
chr2	460625001	461125000	0.279326		chr2	1847875001	1848375000	0.444901
chr2	460750001	461250000	0.281426		chr2	1848000001	1848500000	0.516404
chr2	462750001	463250000	0.176493		chr2	1848125001	1848625000	0.613058
chr2	469000001	469500000	0.179923		chr2	1848250001	1848750000	0.593613
chr2	474750001	475250000	0.178832		chr2	1848500001	1849000000	0.445984
chr2	501750001	502250000	0.186449		chr2	1880875001	1881375000	0.397442
chr2	506875001	507375000	0.276699		chr2	1881625001	1882125000	0.530502
chr2	507000001	507500000	0.247349		chr2	1881750001	1882250000	0.447553
chr2	507125001	507625000	0.188349		chr2	1881875001	1882375000	0.428628
chr2	525250001	525750000	0.236606		chr2	1931125001	1931625000	0.468814
chr2	525375001	525875000	0.327924		chr2	1931250001	1931750000	0.418607
chr2	525500001	526000000	0.430721		chr2	1931375001	1931875000	0.414883
chr2	527875001	528375000	0.194712		chr2	1932125001	1932625000	0.462676
chr2	528000001	528500000	0.208975		chr2	1932250001	1932750000	0.533871
chr2	528125001	528625000	0.209179		chr2	1932625001	1933125000	0.53506
chr2	528250001	528750000	0.173639		chr2	1932750001	1933250000	0.481087
chr2	534000001	534500000	0.174076		chr2	1932875001	1933375000	0.422435
chr2	534125001	534625000	0.231607		chr2	1949000001	1949500000	0.541487
chr2	534250001	534750000	0.216596		chr2	1949125001	1949625000	0.638754
chr2	534375001	534875000	0.198782		chr2	1949250001	1949750000	0.660972
chr2	536000001	536500000	0.268253		chr2	1949375001	1949875000	0.621215
chr2	536125001	536625000	0.307503		chr2	1949500001	1950000000	0.547778
chr2	536250001	536750000	0.339148		chr2	1949625001	1950125000	0.407431
chr2	536375001	536875000	0.321445		chr2	1951125001	1951625000	0.402717
chr2	536500001	537000000	0.199446		chr2	1951250001	1951750000	0.501435
chr2	543500001	544000000	0.178398		chr2	1951375001	1951875000	0.623519
chr2	543625001	544125000	0.220245		chr2	1951500001	1952000000	0.641886
chr2	543750001	544250000	0.17586		chr2	1955000001	1955500000	0.414398
chr2	575500001	576000000	0.187916		chr2	1961875001	1962375000	0.516783
chr2	575625001	576125000	0.187697		chr2	1962000001	1962500000	0.459086
chr2	575750001	576250000	0.215214		chr2	2018125001	2018625000	0.489017
chr2	575875001	576375000	0.282251		chr3	51625001	52125000	0.422233
chr2	576125001	576625000	0.321096		chr3	51750001	52250000	0.401951
chr2	576250001	576750000	0.298316		chr3	71750001	72250000	0.42177
chr2	576375001	576875000	0.180501		chr3	72000001	72500000	0.440117
chr2	578250001	578750000	0.210494		chr3	72125001	72625000	0.426408
chr2	578375001	578875000	0.206928		chr3	78500001	79000000	0.425568
chr2	600375001	600875000	0.190714		chr3	87750001	88250000	0.406132
chr2	600500001	601000000	0.194226		chr3	87875001	88375000	0.418776
chr2	600625001	601125000	0.220472		chr3	88000001	88500000	0.420425
chr2	600750001	601250000	0.256538		chr3	88125001	88625000	0.423559
chr2	601750001	602250000	0.199427		chr3	88250001	88750000	0.445461
chr2	601875001	602375000	0.223202		chr3	88375001	88875000	0.43708
chr2	602500001	603000000	0.257266		chr3	88500001	89000000	0.432788
chr2	602625001	603125000	0.22681		chr3	88625001	89125000	0.418926
chr2	602750001	603250000	0.219978		chr3	104250001	104750000	0.423288
chr2	609625001	610125000	0.240498		chr3	104375001	104875000	0.51568
chr2	609750001	610250000	0.259252		chr3	104500001	105000000	0.5321
chr2	609875001	610375000	0.243195		chr3	104625001	105125000	0.428247
chr2	624125001	624625000	0.174316		chr3	209375001	209875000	0.553419
chr2	626000001	626500000	0.173804		chr3	209500001	210000000	0.59174
chr2	626125001	626625000	0.17435		chr3	209625001	210125000	0.487947
chr2	626250001	626750000	0.21757		chr3	209750001	210250000	0.489067
chr2	626375001	626875000	0.196538		chr3	209875001	210375000	0.452508
chr2	626500001	627000000	0.204764		chr3	210000001	210500000	0.4428
chr2	626625001	627125000	0.218841		chr3	211125001	211625000	0.438507
chr2	629875001	630375000	0.182891		chr3	211500001	212000000	0.668498
chr2	631875001	632375000	0.322408		chr3	211625001	212125000	0.661998
chr2	632000001	632500000	0.293905		chr3	211750001	212250000	0.649875
chr2	632125001	632625000	0.245827		chr3	211875001	212375000	0.645583
chr2	632250001	632750000	0.219342		chr3	212000001	212500000	0.632976
chr2	632375001	632875000	0.27604		chr3	212125001	212625000	0.621569
chr2	632500001	633000000	0.298114		chr3	212250001	212750000	0.573417
chr2	632625001	633125000	0.217982		chr3	212375001	212875000	0.485455
chr2	670125001	670625000	0.220828		chr3	213500001	214000000	0.404951
chr2	670250001	670750000	0.216813		chr3	214750001	215250000	0.580663
chr2	679375001	679875000	0.199782		chr3	214875001	215375000	0.732485
chr2	679500001	680000000	0.272711		chr3	215000001	215500000	0.685141
chr2	679625001	680125000	0.274461		chr3	215125001	215625000	0.703231
chr2	679750001	680250000	0.194918		chr3	215375001	215875000	0.585967
chr2	680000001	680500000	0.196837		chr3	215500001	216000000	0.608183
chr2	680125001	680625000	0.219192		chr3	215625001	216125000	0.577097
chr2	680250001	680750000	0.23254		chr3	215750001	216250000	0.594509
chr2	680375001	680875000	0.217738		chr3	215875001	216375000	0.593345
chr2	700125001	700625000	0.174235		chr3	216125001	216625000	0.641061
chr2	723625001	724125000	0.230149		chr3	216250001	216750000	0.629632
chr2	723750001	724250000	0.280194		chr3	216375001	216875000	0.594372
chr2	723875001	724375000	0.272484		chr3	216500001	217000000	0.547141
chr2	724000001	724500000	0.277407		chr3	216625001	217125000	0.556715
chr2	724125001	724625000	0.241682		chr3	216750001	217250000	0.573104
chr2	724250001	724750000	0.245884		chr3	216875001	217375000	0.578815
chr2	724375001	724875000	0.232858		chr3	217375001	217875000	0.507971
chr2	724500001	725000000	0.197827		chr3	217500001	218000000	0.585642
chr2	735875001	736375000	0.18383		chr3	217625001	218125000	0.628815
chr2	736000001	736500000	0.180801		chr3	217750001	218250000	0.578279
chr2	736375001	736875000	0.200319		chr3	217875001	218375000	0.533433
chr2	736500001	737000000	0.227388		chr3	218000001	218500000	0.540777
chr2	736625001	737125000	0.220018		chr3	218125001	218625000	0.50676
chr2	736750001	737250000	0.229579		chr3	218625001	219125000	0.402115
chr2	736875001	737375000	0.182855		chr3	218750001	219250000	0.433928
chr2	748500001	749000000	0.187727		chr3	218875001	219375000	0.527501
chr2	755500001	756000000	0.190811		chr3	219000001	219500000	0.507605
chr2	755750001	756250000	0.199277		chr3	219500001	220000000	0.541988
chr2	777625001	778125000	0.189948		chr3	219625001	220125000	0.581921
chr2	777750001	778250000	0.19347		chr3	219750001	220250000	0.676542
chr2	777875001	778375000	0.199327		chr3	219875001	220375000	0.649853
chr2	778625001	779125000	0.20603		chr3	220000001	220500000	0.546814
chr2	778750001	779250000	0.231174		chr3	220125001	220625000	0.568548
chr2	778875001	779375000	0.199826		chr3	220250001	220750000	0.554401
chr2	790125001	790625000	0.191536		chr3	220375001	220875000	0.594083
chr2	800250001	800750000	0.236724		chr3	220500001	221000000	0.633442
chr2	800375001	800875000	0.261724		chr3	220625001	221125000	0.60512
chr2	800500001	801000000	0.227414		chr3	220750001	221250000	0.614362
chr2	810000001	810500000	0.183406		chr3	220875001	221375000	0.631544
chr2	810125001	810625000	0.17482		chr3	221000001	221500000	0.617766
chr2	828250001	828750000	0.180961		chr3	221375001	221875000	0.413372
chr2	828375001	828875000	0.178683		chr3	221500001	222000000	0.499882
chr2	852250001	852750000	0.187624		chr3	221625001	222125000	0.420753
chr2	852375001	852875000	0.189457		chr3	221750001	222250000	0.398149
chr2	904500001	905000000	0.220554		chr3	221875001	222375000	0.402891
chr2	983875001	984375000	0.259664		chr3	222250001	222750000	0.451857
chr2	984000001	984500000	0.174685		chr3	222375001	222875000	0.56983
chr2	987875001	988375000	0.192655		chr3	222500001	223000000	0.69676
chr2	988000001	988500000	0.219079		chr3	222625001	223125000	0.669967
chr2	988125001	988625000	0.180885		chr3	222750001	223250000	0.677773
chr2	994500001	995000000	0.18681		chr3	222875001	223375000	0.671105
chr2	999750001	1000250000	0.179662		chr3	223000001	223500000	0.669637
chr2	999875001	1000375000	0.180279		chr3	223125001	223625000	0.647019
chr2	1000000001	1000500000	0.195374		chr3	223375001	223875000	0.496613
chr2	1000125001	1000625000	0.173431		chr3	223500001	224000000	0.418302
chr2	1020625001	1021125000	0.191528		chr3	223625001	224125000	0.464654
chr2	1020750001	1021250000	0.195781		chr3	223750001	224250000	0.518626
chr2	1021375001	1021875000	0.190907		chr3	223875001	224375000	0.518612
chr2	1021500001	1022000000	0.240586		chr3	224000001	224500000	0.500658
chr2	1021625001	1022125000	0.24761		chr3	224125001	224625000	0.519736
chr2	1021750001	1022250000	0.236573		chr3	224250001	224750000	0.540793
chr2	1025750001	1026250000	0.206572		chr3	224375001	224875000	0.571075
chr2	1025875001	1026375000	0.205602		chr3	224500001	225000000	0.627449
chr2	1026000001	1026500000	0.213629		chr3	224875001	225375000	0.536749
chr2	1026125001	1026625000	0.191753		chr3	225000001	225500000	0.48862
chr2	1026250001	1026750000	0.228417		chr3	225250001	225750000	0.419211
chr2	1026375001	1026875000	0.240133		chr3	226125001	226625000	0.522057
chr2	1026500001	1027000000	0.229842		chr3	226250001	226750000	0.539127
chr2	1044375001	1044875000	0.18691		chr3	226375001	226875000	0.568349
chr2	1044500001	1045000000	0.227208		chr3	226500001	227000000	0.571389
chr2	1044625001	1045125000	0.240523		chr3	226625001	227125000	0.489512
chr2	1044750001	1045250000	0.210507		chr3	226750001	227250000	0.493072
chr2	1045125001	1045625000	0.222856		chr3	227375001	227875000	0.685517
chr2	1045250001	1045750000	0.315441		chr3	227500001	228000000	0.612468
chr2	1045375001	1045875000	0.384599		chr3	227625001	228125000	0.451769
chr2	1045500001	1046000000	0.37622		chr3	228750001	229250000	0.419365
chr2	1045625001	1046125000	0.359955		chr3	228875001	229375000	0.451326
chr2	1045750001	1046250000	0.364237		chr3	229000001	229500000	0.478978
chr2	1045875001	1046375000	0.391982		chr3	229125001	229625000	0.431007
chr2	1046000001	1046500000	0.326511		chr3	229250001	229750000	0.402622
chr2	1046125001	1046625000	0.260355		chr3	230500001	231000000	0.41524
chr2	1046250001	1046750000	0.219729		chr3	230625001	231125000	0.492788
chr2	1048375001	1048875000	0.25329		chr3	230750001	231250000	0.491725
chr2	1048500001	1049000000	0.254352		chr3	230875001	231375000	0.510658
chr2	1050125001	1050625000	0.204565		chr3	231000001	231500000	0.468483
chr2	1050250001	1050750000	0.205613		chr3	231125001	231625000	0.499868
chr2	1050875001	1051375000	0.254217		chr3	231250001	231750000	0.500882
chr2	1051500001	1052000000	0.242269		chr3	231375001	231875000	0.432338
chr2	1051750001	1052250000	0.266097		chr3	232375001	232875000	0.4901
chr2	1051875001	1052375000	0.295618		chr3	233000001	233500000	0.570774
chr2	1052000001	1052500000	0.281846		chr3	233125001	233625000	0.622519
chr2	1052125001	1052625000	0.293273		chr3	233250001	233750000	0.621311
chr2	1052250001	1052750000	0.227705		chr3	233375001	233875000	0.59562
chr2	1052375001	1052875000	0.202345		chr3	233500001	234000000	0.591066
chr2	1052500001	1053000000	0.206569		chr3	233625001	234125000	0.584036
chr2	1052625001	1053125000	0.188035		chr3	233750001	234250000	0.584973
chr2	1053500001	1054000000	0.182158		chr3	233875001	234375000	0.562806
chr2	1053625001	1054125000	0.176527		chr3	234000001	234500000	0.534178
chr2	1053875001	1054375000	0.179171		chr3	234125001	234625000	0.524394
chr2	1060000001	1060500000	0.239515		chr3	234250001	234750000	0.538288
chr2	1060125001	1060625000	0.376434		chr3	234375001	234875000	0.703788
chr2	1060250001	1060750000	0.42		chr3	234500001	235000000	0.669575
chr2	1060375001	1060875000	0.423918		chr3	234625001	235125000	0.618765
chr2	1060500001	1061000000	0.457495		chr3	234750001	235250000	0.616492
chr2	1060625001	1061125000	0.453367		chr3	234875001	235375000	0.500071
chr2	1060875001	1061375000	0.513444		chr3	235000001	235500000	0.434243
chr2	1061000001	1061500000	0.532378		chr3	235125001	235625000	0.491126
chr2	1061125001	1061625000	0.444672		chr3	235250001	235750000	0.464384
chr2	1061250001	1061750000	0.40154		chr3	235375001	235875000	0.462759
chr2	1061375001	1061875000	0.410645		chr3	235500001	236000000	0.445123
chr2	1061500001	1062000000	0.258087		chr3	238125001	238625000	0.427749
chr2	1061625001	1062125000	0.233618		chr3	238250001	238750000	0.46655
chr2	1061750001	1062250000	0.220706		chr3	238375001	238875000	0.520808
chr2	1061875001	1062375000	0.196046		chr3	238500001	239000000	0.485568
chr2	1062000001	1062500000	0.180809		chr3	238625001	239125000	0.578506
chr2	1064000001	1064500000	0.243938		chr3	238750001	239250000	0.587383
chr2	1064125001	1064625000	0.276873		chr3	238875001	239375000	0.59843
chr2	1064250001	1064750000	0.269212		chr3	239000001	239500000	0.593305
chr2	1064375001	1064875000	0.232809		chr3	239125001	239625000	0.521263
chr2	1064500001	1065000000	0.206821		chr3	239250001	239750000	0.547849
chr2	1064625001	1065125000	0.181391		chr3	239375001	239875000	0.516012
chr2	1067375001	1067875000	0.183822		chr3	239500001	240000000	0.498109
chr2	1067500001	1068000000	0.2262		chr3	240875001	241375000	0.453973
chr2	1067625001	1068125000	0.284899		chr3	241500001	242000000	0.488815
chr2	1069250001	1069750000	0.248026		chr3	241625001	242125000	0.508209
chr2	1069375001	1069875000	0.280738		chr3	241750001	242250000	0.585133
chr2	1069500001	1070000000	0.243839		chr3	241875001	242375000	0.593215
chr2	1069625001	1070125000	0.284691		chr3	242000001	242500000	0.568426
chr2	1069750001	1070250000	0.231469		chr3	242125001	242625000	0.592016
chr2	1069875001	1070375000	0.211428		chr3	242250001	242750000	0.51924
chr2	1070000001	1070500000	0.216131		chr3	242375001	242875000	0.540177
chr2	1079000001	1079500000	0.193741		chr3	242500001	243000000	0.589428
chr2	1079125001	1079625000	0.21681		chr3	242625001	243125000	0.592014
chr2	1079250001	1079750000	0.237357		chr3	242750001	243250000	0.642406
chr2	1079375001	1079875000	0.253379		chr3	242875001	243375000	0.408267
chr2	1079500001	1080000000	0.232234		chr3	256500001	257000000	0.428812
chr2	1079750001	1080250000	0.185406		chr3	256625001	257125000	0.503655
chr2	1079875001	1080375000	0.187355		chr3	256750001	257250000	0.478903
chr2	1080000001	1080500000	0.183304		chr3	256875001	257375000	0.460493
chr2	1080125001	1080625000	0.183647		chr3	258625001	259125000	0.527513
chr2	1080625001	1081125000	0.239168		chr3	258750001	259250000	0.460766
chr2	1080750001	1081250000	0.23568		chr3	259250001	259750000	0.414038
chr2	1080875001	1081375000	0.203669		chr3	259375001	259875000	0.697057
chr2	1081000001	1081500000	0.18068		chr3	260875001	261375000	0.424289
chr2	1083000001	1083500000	0.256854		chr3	261000001	261500000	0.427136
chr2	1083125001	1083625000	0.225688		chr3	262500001	263000000	0.590122
chr2	1083875001	1084375000	0.292476		chr3	262625001	263125000	0.571713
chr2	1084000001	1084500000	0.412339		chr3	262750001	263250000	0.516439
chr2	1084125001	1084625000	0.412044		chr3	262875001	263375000	0.471856
chr2	1084250001	1084750000	0.35148		chr3	268500001	269000000	0.461062
chr2	1084750001	1085250000	0.190839		chr3	268625001	269125000	0.496219
chr2	1088375001	1088875000	0.189048		chr3	268750001	269250000	0.484877
chr2	1088500001	1089000000	0.229588		chr3	268875001	269375000	0.400006
chr2	1088750001	1089250000	0.342983		chr3	284250001	284750000	0.454949
chr2	1088875001	1089375000	0.449777		chr3	291375001	291875000	0.426997
chr2	1089000001	1089500000	0.510849		chr3	297750001	298250000	0.528228
chr2	1089125001	1089625000	0.525839		chr3	297875001	298375000	0.502672
chr2	1089375001	1089875000	0.489129		chr3	298000001	298500000	0.482152
chr2	1089500001	1090000000	0.319479		chr3	298125001	298625000	0.422904
chr2	1089625001	1090125000	0.275446		chr3	299000001	299500000	0.408814
chr2	1089750001	1090250000	0.207458		chr3	299250001	299750000	0.404666
chr2	1092875001	1093375000	0.250031		chr3	361875001	362375000	0.397086
chr2	1093000001	1093500000	0.387829		chr3	362000001	362500000	0.417789
chr2	1093125001	1093625000	0.522146		chr3	362125001	362625000	0.42146
chr2	1093500001	1094000000	0.528629		chr3	362250001	362750000	0.408121
chr2	1093625001	1094125000	0.308105		chr3	362375001	362875000	0.407698
chr2	1093750001	1094250000	0.283873		chr3	362500001	363000000	0.402973
chr2	1093875001	1094375000	0.300332		chr3	362625001	363125000	0.402039
chr2	1094000001	1094500000	0.343007		chr3	389750001	390250000	0.524096
chr2	1094125001	1094625000	0.330468		chr3	389875001	390375000	0.451515
chr2	1094250001	1094750000	0.354293		chr3	390875001	391375000	0.446663
chr2	1094375001	1094875000	0.320285		chr3	408625001	409125000	0.449402
chr2	1094500001	1095000000	0.248813		chr3	408750001	409250000	0.55318
chr2	1094625001	1095125000	0.190138		chr3	408875001	409375000	0.527898
chr2	1095125001	1095625000	0.185171		chr3	409000001	409500000	0.449857
chr2	1095375001	1095875000	0.194697		chr3	420625001	421125000	0.398637
chr2	1095500001	1096000000	0.252371		chr3	420750001	421250000	0.414602
chr2	1095625001	1096125000	0.256832		chr3	424625001	425125000	0.517784
chr2	1095750001	1096250000	0.283379		chr3	424750001	425250000	0.535126
chr2	1095875001	1096375000	0.301203		chr3	424875001	425375000	0.537816
chr2	1096000001	1096500000	0.285764		chr3	425000001	425500000	0.442697
chr2	1096125001	1096625000	0.404513		chr3	448375001	448875000	0.447719
chr2	1096250001	1096750000	0.505282		chr3	448500001	449000000	0.43479
chr2	1096375001	1096875000	0.565217		chr3	449750001	450250000	0.492964
chr2	1096500001	1097000000	0.677055		chr3	449875001	450375000	0.481784
chr2	1096625001	1097125000	0.673632		chr3	450125001	450625000	0.423172
chr2	1096750001	1097250000	0.63627		chr3	454000001	454500000	0.493229
chr2	1096875001	1097375000	0.635623		chr3	454125001	454625000	0.549194
chr2	1097125001	1097625000	0.475485		chr3	454250001	454750000	0.601916
chr2	1097250001	1097750000	0.302735		chr3	454375001	454875000	0.442649
chr2	1097375001	1097875000	0.220331		chr3	455875001	456375000	0.443393
chr2	1097500001	1098000000	0.202394		chr3	456000001	456500000	0.499808
chr2	1097625001	1098125000	0.188041		chr3	456125001	456625000	0.5397
chr2	1097750001	1098250000	0.173378		chr3	456250001	456750000	0.426114
chr2	1098250001	1098750000	0.207072		chr3	458625001	459125000	0.532689
chr2	1098375001	1098875000	0.254745		chr3	458750001	459250000	0.540639
chr2	1098500001	1099000000	0.238092		chr3	458875001	459375000	0.518047
chr2	1098625001	1099125000	0.215215		chr3	459000001	459500000	0.5064
chr2	1102125001	1102625000	0.174296		chr3	460500001	461000000	0.434675
chr2	1103625001	1104125000	0.181758		chr3	460625001	461125000	0.464912
chr2	1103750001	1104250000	0.214501		chr3	460750001	461250000	0.428559
chr2	1104625001	1105125000	0.178486		chr3	511125001	511625000	0.408648
chr2	1105375001	1105875000	0.230262		chr3	541125001	541625000	0.447913
chr2	1105750001	1106250000	0.464176		chr3	542125001	542625000	0.4181
chr2	1105875001	1106375000	0.302118		chr3	545625001	546125000	0.46365
chr2	1106000001	1106500000	0.230191		chr3	545750001	546250000	0.544213
chr2	1107125001	1107625000	0.319102		chr3	545875001	546375000	0.575758
chr2	1107250001	1107750000	0.28944		chr3	546000001	546500000	0.57176
chr2	1107375001	1107875000	0.264385		chr3	550000001	550500000	0.486882
chr2	1107750001	1108250000	0.174223		chr3	550125001	550625000	0.722665
chr2	1107875001	1108375000	0.198203		chr3	550250001	550750000	0.619451
chr2	1108000001	1108500000	0.216747		chr3	553000001	553500000	0.463448
chr2	1108125001	1108625000	0.244928		chr3	553125001	553625000	0.469778
chr2	1108250001	1108750000	0.229605		chr3	553250001	553750000	0.530452
chr2	1108375001	1108875000	0.19952		chr3	553375001	553875000	0.467711
chr2	1108625001	1109125000	0.175639		chr3	553500001	554000000	0.449105
chr2	1108750001	1109250000	0.179727		chr3	553625001	554125000	0.435332
chr2	1111125001	1111625000	0.193323		chr3	553750001	554250000	0.404579
chr2	1111250001	1111750000	0.19351		chr3	555875001	556375000	0.399927
chr2	1111375001	1111875000	0.189007		chr3	561000001	561500000	0.454273
chr2	1111500001	1112000000	0.188508		chr3	561125001	561625000	0.58281
chr2	1111750001	1112250000	0.202851		chr3	561250001	561750000	0.562791
chr2	1112375001	1112875000	0.192951		chr3	561375001	561875000	0.527524
chr2	1112500001	1113000000	0.206686		chr3	561500001	562000000	0.541806
chr2	1114875001	1115375000	0.213172		chr3	561625001	562125000	0.451903
chr2	1115000001	1115500000	0.220604		chr3	561875001	562375000	0.397009
chr2	1115125001	1115625000	0.253286		chr3	585125001	585625000	0.521117
chr2	1115250001	1115750000	0.238747		chr3	585250001	585750000	0.629314
chr2	1115375001	1115875000	0.210671		chr3	585375001	585875000	0.625041
chr2	1115500001	1116000000	0.197638		chr3	585500001	586000000	0.553121
chr2	1115625001	1116125000	0.188354		chr3	585625001	586125000	0.470412
chr2	1115750001	1116250000	0.202063		chr3	600750001	601250000	0.453435
chr2	1118375001	1118875000	0.196791		chr3	600875001	601375000	0.478868
chr2	1118500001	1119000000	0.225524		chr3	601000001	601500000	0.481714
chr2	1118625001	1119125000	0.248951		chr3	613250001	613750000	0.43547
chr2	1119125001	1119625000	0.197493		chr3	613375001	613875000	0.437092
chr2	1119250001	1119750000	0.312847		chr3	613500001	614000000	0.402147
chr2	1119375001	1119875000	0.359989		chr3	613625001	614125000	0.446534
chr2	1119500001	1120000000	0.389533		chr3	613750001	614250000	0.483731
chr2	1119750001	1120250000	0.37864		chr3	613875001	614375000	0.494027
chr2	1119875001	1120375000	0.33036		chr3	614000001	614500000	0.428203
chr2	1120000001	1120500000	0.336591		chr3	614125001	614625000	0.430003
chr2	1120125001	1120625000	0.354765		chr3	614250001	614750000	0.430113
chr2	1121000001	1121500000	0.415765		chr3	614375001	614875000	0.458427
chr2	1121125001	1121625000	0.374386		chr3	614500001	615000000	0.469984
chr2	1121250001	1121750000	0.354958		chr3	614625001	615125000	0.443216
chr2	1121375001	1121875000	0.337393		chr3	616625001	617125000	0.409241
chr2	1121750001	1122250000	0.377235		chr3	616750001	617250000	0.397009
chr2	1121875001	1122375000	0.368383		chr3	635750001	636250000	0.403428
chr2	1122000001	1122500000	0.317561		chr3	635875001	636375000	0.497937
chr2	1122125001	1122625000	0.283666		chr3	636000001	636500000	0.666955
chr2	1122250001	1122750000	0.200047		chr3	636125001	636625000	0.632869
chr2	1122500001	1123000000	0.249855		chr3	636250001	636750000	0.663141
chr2	1122625001	1123125000	0.308546		chr3	636375001	636875000	0.630142
chr2	1122750001	1123250000	0.366689		chr3	636500001	637000000	0.601505
chr2	1122875001	1123375000	0.380709		chr3	636625001	637125000	0.588061
chr2	1123000001	1123500000	0.372059		chr3	636750001	637250000	0.542419
chr2	1123125001	1123625000	0.370706		chr3	636875001	637375000	0.430312
chr2	1123250001	1123750000	0.36174		chr3	637375001	637875000	0.406026
chr2	1123375001	1123875000	0.344444		chr3	637500001	638000000	0.523702
chr2	1123500001	1124000000	0.308181		chr3	637625001	638125000	0.57534
chr2	1123625001	1124125000	0.300918		chr3	637750001	638250000	0.605425
chr2	1123750001	1124250000	0.294564		chr3	637875001	638375000	0.604561
chr2	1124000001	1124500000	0.635797		chr3	638000001	638500000	0.609202
chr2	1124125001	1124625000	0.578066		chr3	660375001	660875000	0.532963
chr2	1124250001	1124750000	0.603339		chr3	660500001	661000000	0.578111
chr2	1124375001	1124875000	0.580283		chr3	660625001	661125000	0.567157
chr2	1124500001	1125000000	0.515575		chr3	660750001	661250000	0.479261
chr2	1124625001	1125125000	0.483976		chr3	662000001	662500000	0.451835
chr2	1124750001	1125250000	0.460427		chr3	666125001	666625000	0.63152
chr2	1125375001	1125875000	0.287387		chr3	666250001	666750000	0.582951
chr2	1125500001	1126000000	0.325525		chr3	666375001	666875000	0.473866
chr2	1125625001	1126125000	0.328469		chr3	669250001	669750000	0.405119
chr2	1125750001	1126250000	0.293221		chr3	674375001	674875000	0.422146
chr2	1125875001	1126375000	0.303236		chr3	686125001	686625000	0.482826
chr2	1126000001	1126500000	0.292845		chr3	686250001	686750000	0.569788
chr2	1126125001	1126625000	0.296485		chr3	686375001	686875000	0.494669
chr2	1126250001	1126750000	0.306995		chr3	686500001	687000000	0.491966
chr2	1126375001	1126875000	0.30975		chr3	686625001	687125000	0.4766
chr2	1126500001	1127000000	0.3049		chr3	686750001	687250000	0.417953
chr2	1126625001	1127125000	0.304515		chr3	688375001	688875000	0.486356
chr2	1126750001	1127250000	0.329948		chr3	688500001	689000000	0.441749
chr2	1126875001	1127375000	0.359281		chr3	708250001	708750000	0.611992
chr2	1127000001	1127500000	0.378209		chr3	708375001	708875000	0.611041
chr2	1127125001	1127625000	0.394727		chr3	708500001	709000000	0.585031
chr2	1127250001	1127750000	0.377336		chr3	710250001	710750000	0.443377
chr2	1127375001	1127875000	0.360897		chr3	710375001	710875000	0.397861
chr2	1127500001	1128000000	0.380695		chr3	711625001	712125000	0.412009
chr2	1127625001	1128125000	0.41126		chr3	711750001	712250000	0.482152
chr2	1127750001	1128250000	0.502068		chr3	711875001	712375000	0.528296
chr2	1127875001	1128375000	0.53067		chr3	712000001	712500000	0.514136
chr2	1128000001	1128500000	0.52799		chr3	712125001	712625000	0.450126
chr2	1128250001	1128750000	0.518668		chr3	720875001	721375000	0.410672
chr2	1128375001	1128875000	0.544146		chr3	721000001	721500000	0.488665
chr2	1128500001	1129000000	0.580991		chr3	721125001	721625000	0.435526
chr2	1128625001	1129125000	0.662215		chr3	769125001	769625000	0.415182
chr2	1128875001	1129375000	0.784526		chr3	769250001	769750000	0.443914
chr2	1129000001	1129500000	0.80909		chr3	771000001	771500000	0.416341
chr2	1129125001	1129625000	0.710325		chr3	771125001	771625000	0.446075
chr2	1129250001	1129750000	0.728811		chr3	772125001	772625000	0.506727
chr2	1129375001	1129875000	0.741068		chr3	772250001	772750000	0.495224
chr2	1129500001	1130000000	0.64879		chr3	772375001	772875000	0.48109
chr2	1129625001	1130125000	0.648745		chr3	772500001	773000000	0.477307
chr2	1129750001	1130250000	0.525014		chr3	791125001	791625000	0.408776
chr2	1129875001	1130375000	0.432328		chr3	791250001	791750000	0.438593
chr2	1130375001	1130875000	0.312388		chr3	801125001	801625000	0.435089
chr2	1130500001	1131000000	0.334003		chr3	803500001	804000000	0.480971
chr2	1130625001	1131125000	0.361713		chr3	803625001	804125000	0.595063
chr2	1130750001	1131250000	0.368978		chr3	803750001	804250000	0.673209
chr2	1131625001	1132125000	0.184915		chr3	803875001	804375000	0.732574
chr2	1131750001	1132250000	0.258189		chr3	804000001	804500000	0.680651
chr2	1131875001	1132375000	0.28101		chr3	804125001	804625000	0.552845
chr2	1132000001	1132500000	0.255941		chr3	804250001	804750000	0.499071
chr2	1132125001	1132625000	0.214743		chr3	804375001	804875000	0.482038
chr2	1132250001	1132750000	0.190559		chr3	804500001	805000000	0.491951
chr2	1135000001	1135500000	0.201253		chr3	804625001	805125000	0.555605
chr2	1135125001	1135625000	0.215698		chr3	804750001	805250000	0.582533
chr2	1135250001	1135750000	0.210445		chr3	804875001	805375000	0.618962
chr2	1135375001	1135875000	0.184835		chr3	805000001	805500000	0.594541
chr2	1135750001	1136250000	0.256987		chr3	805125001	805625000	0.554389
chr2	1136000001	1136500000	0.372166		chr3	805250001	805750000	0.511433
chr2	1136125001	1136625000	0.427445		chr3	805375001	805875000	0.440365
chr2	1136250001	1136750000	0.433547		chr3	810250001	810750000	0.399473
chr2	1136375001	1136875000	0.436111		chr3	810625001	811125000	0.430506
chr2	1136500001	1137000000	0.426164		chr3	810750001	811250000	0.411084
chr2	1136625001	1137125000	0.409848		chr3	815750001	816250000	0.435551
chr2	1136750001	1137250000	0.382481		chr3	815875001	816375000	0.413093
chr2	1136875001	1137375000	0.362989		chr3	823250001	823750000	0.409859
chr2	1137000001	1137500000	0.370931		chr3	826875001	827375000	0.481933
chr2	1137125001	1137625000	0.372641		chr3	827000001	827500000	0.558758
chr2	1137250001	1137750000	0.327782		chr3	827125001	827625000	0.633527
chr2	1137375001	1137875000	0.359635		chr3	827250001	827750000	0.65207
chr2	1137500001	1138000000	0.359501		chr3	827500001	828000000	0.628474
chr2	1137625001	1138125000	0.356366		chr3	827625001	828125000	0.499166
chr2	1137750001	1138250000	0.384575		chr3	827750001	828250000	0.517517
chr2	1137875001	1138375000	0.383446		chr3	827875001	828375000	0.49679
chr2	1138000001	1138500000	0.395824		chr3	828000001	828500000	0.520142
chr2	1138125001	1138625000	0.41079		chr3	828125001	828625000	0.557214
chr2	1138250001	1138750000	0.427269		chr3	828250001	828750000	0.566676
chr2	1138375001	1138875000	0.411811		chr3	828750001	829250000	0.495244
chr2	1138500001	1139000000	0.401033		chr3	829875001	830375000	0.446177
chr2	1138625001	1139125000	0.391359		chr3	830000001	830500000	0.443808
chr2	1138750001	1139250000	0.341033		chr3	834375001	834875000	0.399322
chr2	1138875001	1139375000	0.347461		chr3	834500001	835000000	0.428466
chr2	1139000001	1139500000	0.335799		chr3	834625001	835125000	0.489899
chr2	1139125001	1139625000	0.342387		chr3	834750001	835250000	0.62436
chr2	1139250001	1139750000	0.337848		chr3	834875001	835375000	0.540481
chr2	1139375001	1139875000	0.299649		chr3	835000001	835500000	0.713275
chr2	1139500001	1140000000	0.269148		chr3	835125001	835625000	0.665813
chr2	1139875001	1140375000	0.245586		chr3	835250001	835750000	0.469153
chr2	1140000001	1140500000	0.256888		chr3	835375001	835875000	0.478203
chr2	1140125001	1140625000	0.272512		chr3	836500001	837000000	0.443303
chr2	1140250001	1140750000	0.214502		chr3	836625001	837125000	0.554385
chr2	1140500001	1141000000	0.224383		chr3	836750001	837250000	0.554914
chr2	1140625001	1141125000	0.313893		chr3	836875001	837375000	0.574562
chr2	1140750001	1141250000	0.355177		chr3	837000001	837500000	0.496878
chr2	1140875001	1141375000	0.363691		chr3	837125001	837625000	0.402674
chr2	1141000001	1141500000	0.352862		chr3	847750001	848250000	0.417297
chr2	1143375001	1143875000	0.256739		chr3	867625001	868125000	0.475884
chr2	1143500001	1144000000	0.357739		chr3	867750001	868250000	0.444139
chr2	1143625001	1144125000	0.407692		chr3	874625001	875125000	0.453246
chr2	1144500001	1145000000	0.313782		chr3	874750001	875250000	0.647034
chr2	1144625001	1145125000	0.29043		chr3	874875001	875375000	0.774626
chr2	1144750001	1145250000	0.322057		chr3	875000001	875500000	0.783884
chr2	1144875001	1145375000	0.254022		chr3	875125001	875625000	0.757559
chr2	1145000001	1145500000	0.297003		chr3	875250001	875750000	0.664751
chr2	1145125001	1145625000	0.289178		chr3	875375001	875875000	0.40909
chr2	1145500001	1146000000	0.314793		chr3	875625001	876125000	0.429958
chr2	1145625001	1146125000	0.303634		chr3	876875001	877375000	0.53669
chr2	1145750001	1146250000	0.316727		chr3	877000001	877500000	0.556998
chr2	1145875001	1146375000	0.337222		chr3	877125001	877625000	0.553097
chr2	1148000001	1148500000	0.305151		chr3	877250001	877750000	0.554107
chr2	1148125001	1148625000	0.340917		chr3	877375001	877875000	0.561265
chr2	1148250001	1148750000	0.340114		chr3	877500001	878000000	0.537372
chr2	1152125001	1152625000	0.379992		chr3	877625001	878125000	0.554664
chr2	1152250001	1152750000	0.403396		chr3	877750001	878250000	0.518456
chr2	1152375001	1152875000	0.417176		chr3	877875001	878375000	0.454765
chr2	1152500001	1153000000	0.419967		chr3	878500001	879000000	0.564382
chr2	1152625001	1153125000	0.390987		chr3	878625001	879125000	0.515249
chr2	1153750001	1154250000	0.388875		chr3	878750001	879250000	0.488196
chr2	1153875001	1154375000	0.383058		chr3	878875001	879375000	0.465287
chr2	1154000001	1154500000	0.385388		chr3	879000001	879500000	0.413042
chr2	1154125001	1154625000	0.387841		chr3	881375001	881875000	0.421199
chr2	1154250001	1154750000	0.383645		chr3	881500001	882000000	0.451686
chr2	1154375001	1154875000	0.434775		chr3	881625001	882125000	0.461591
chr2	1154500001	1155000000	0.425669		chr3	881750001	882250000	0.465791
chr2	1154625001	1155125000	0.442305		chr3	883125001	883625000	0.485836
chr2	1154750001	1155250000	0.431392		chr3	892000001	892500000	0.479879
chr2	1154875001	1155375000	0.375781		chr3	892125001	892625000	0.541322
chr2	1155000001	1155500000	0.373591		chr3	892250001	892750000	0.636007
chr2	1155125001	1155625000	0.346938		chr3	892375001	892875000	0.424207
chr2	1156000001	1156500000	0.374383		chr3	894750001	895250000	0.411415
chr2	1156125001	1156625000	0.36916		chr3	894875001	895375000	0.500241
chr2	1156250001	1156750000	0.348949		chr3	895000001	895500000	0.466037
chr2	1156375001	1156875000	0.350576		chr3	897125001	897625000	0.444579
chr2	1156500001	1157000000	0.338421		chr3	897250001	897750000	0.469041
chr2	1156875001	1157375000	0.376583		chr3	898625001	899125000	0.469724
chr2	1157000001	1157500000	0.387876		chr3	898750001	899250000	0.414607
chr2	1157125001	1157625000	0.377276		chr3	902875001	903375000	0.443276
chr2	1157250001	1157750000	0.308961		chr3	903000001	903500000	0.47592
chr2	1157875001	1158375000	0.329483		chr3	903125001	903625000	0.493432
chr2	1158000001	1158500000	0.323366		chr3	903250001	903750000	0.501986
chr2	1158125001	1158625000	0.281387		chr3	907250001	907750000	0.444215
chr2	1158250001	1158750000	0.222425		chr3	907375001	907875000	0.511691
chr2	1158375001	1158875000	0.186169		chr3	907500001	908000000	0.461884
chr2	1158500001	1159000000	0.198608		chr3	911000001	911500000	0.399456
chr2	1159000001	1159500000	0.200562		chr3	911125001	911625000	0.460022
chr2	1159125001	1159625000	0.206304		chr3	911250001	911750000	0.482378
chr2	1159250001	1159750000	0.217039		chr3	911375001	911875000	0.463265
chr2	1159375001	1159875000	0.233235		chr3	911500001	912000000	0.496549
chr2	1159500001	1160000000	0.229589		chr3	911625001	912125000	0.59569
chr2	1159625001	1160125000	0.274756		chr3	911750001	912250000	0.582613
chr2	1159750001	1160250000	0.313358		chr3	911875001	912375000	0.486611
chr2	1160000001	1160500000	0.335795		chr3	912000001	912500000	0.411118
chr2	1160125001	1160625000	0.329984		chr3	912625001	913125000	0.469106
chr2	1160250001	1160750000	0.358183		chr3	912750001	913250000	0.688235
chr2	1160375001	1160875000	0.418585		chr3	912875001	913375000	0.689917
chr2	1160500001	1161000000	0.462001		chr3	913000001	913500000	0.519571
chr2	1160625001	1161125000	0.538225		chr3	913125001	913625000	0.496051
chr2	1160750001	1161250000	0.480431		chr3	913250001	913750000	0.443522
chr2	1160875001	1161375000	0.476216		chr3	913375001	913875000	0.510536
chr2	1161000001	1161500000	0.387109		chr3	913500001	914000000	0.451634
chr2	1161125001	1161625000	0.24933		chr3	918375001	918875000	0.40498
chr2	1161250001	1161750000	0.181027		chr3	918500001	919000000	0.500468
chr2	1161625001	1162125000	0.211364		chr3	918625001	919125000	0.448368
chr2	1161750001	1162250000	0.27985		chr3	918750001	919250000	0.51431
chr2	1161875001	1162375000	0.251849		chr3	918875001	919375000	0.527746
chr2	1162000001	1162500000	0.275164		chr3	919125001	919625000	0.58523
chr2	1162125001	1162625000	0.258263		chr3	919250001	919750000	0.558921
chr2	1163750001	1164250000	0.273481		chr3	919375001	919875000	0.495941
chr2	1163875001	1164375000	0.327657		chr3	919500001	920000000	0.549817
chr2	1164875001	1165375000	0.341842		chr3	919750001	920250000	0.57499
chr2	1165000001	1165500000	0.383564		chr3	919875001	920375000	0.616963
chr2	1165125001	1165625000	0.41127		chr3	920000001	920500000	0.601337
chr2	1165250001	1165750000	0.409494		chr3	920125001	920625000	0.551248
chr2	1165375001	1165875000	0.400646		chr3	929875001	930375000	0.499045
chr2	1165500001	1166000000	0.341888		chr3	930000001	930500000	0.477367
chr2	1166000001	1166500000	0.254565		chr3	931125001	931625000	0.433611
chr2	1166125001	1166625000	0.231901		chr3	931250001	931750000	0.462929
chr2	1166250001	1166750000	0.203065		chr3	931375001	931875000	0.523628
chr2	1168875001	1169375000	0.185575		chr3	931500001	932000000	0.562417
chr2	1169000001	1169500000	0.2216		chr3	931625001	932125000	0.577268
chr2	1169125001	1169625000	0.217257		chr3	931750001	932250000	0.581972
chr2	1169250001	1169750000	0.223361		chr3	931875001	932375000	0.506946
chr2	1169375001	1169875000	0.238389		chr3	932000001	932500000	0.47928
chr2	1171000001	1171500000	0.180068		chr3	932125001	932625000	0.405682
chr2	1171125001	1171625000	0.19083		chr3	933000001	933500000	0.646715
chr2	1171250001	1171750000	0.180497		chr3	933125001	933625000	0.65386
chr2	1171375001	1171875000	0.18249		chr3	933250001	933750000	0.45417
chr2	1171500001	1172000000	0.180724		chr3	935250001	935750000	0.427691
chr2	1171875001	1172375000	0.190361		chr3	935375001	935875000	0.465588
chr2	1176875001	1177375000	0.209362		chr3	935500001	936000000	0.511741
chr2	1177000001	1177500000	0.234395		chr3	935625001	936125000	0.609185
chr2	1177125001	1177625000	0.222163		chr3	935750001	936250000	0.616001
chr2	1177500001	1178000000	0.228452		chr3	935875001	936375000	0.681739
chr2	1177750001	1178250000	0.173363		chr3	936000001	936500000	0.687629
chr2	1177875001	1178375000	0.188578		chr3	936125001	936625000	0.508225
chr2	1178750001	1179250000	0.202973		chr3	936250001	936750000	0.493843
chr2	1178875001	1179375000	0.258052		chr3	936375001	936875000	0.510288
chr2	1179000001	1179500000	0.209117		chr3	936500001	937000000	0.489897
chr2	1179125001	1179625000	0.203359		chr3	936625001	937125000	0.471933
chr2	1180500001	1181000000	0.174789		chr3	936750001	937250000	0.426764
chr2	1180625001	1181125000	0.191293		chr3	937000001	937500000	0.463083
chr2	1180750001	1181250000	0.219355		chr3	937125001	937625000	0.519381
chr2	1180875001	1181375000	0.244919		chr3	937250001	937750000	0.518405
chr2	1181000001	1181500000	0.241229		chr3	937375001	937875000	0.555008
chr2	1181125001	1181625000	0.272968		chr3	937500001	938000000	0.546153
chr2	1181250001	1181750000	0.311867		chr3	937625001	938125000	0.559442
chr2	1181375001	1181875000	0.312589		chr3	937750001	938250000	0.557972
chr2	1181500001	1182000000	0.304652		chr3	937875001	938375000	0.580205
chr2	1181625001	1182125000	0.303316		chr3	938000001	938500000	0.433441
chr2	1181750001	1182250000	0.275654		chr3	938375001	938875000	0.431208
chr2	1181875001	1182375000	0.258511		chr3	938500001	939000000	0.528342
chr2	1183500001	1184000000	0.204104		chr3	938625001	939125000	0.544496
chr2	1185875001	1186375000	0.204985		chr3	938750001	939250000	0.545873
chr2	1186000001	1186500000	0.173453		chr3	938875001	939375000	0.459849
chr2	1187875001	1188375000	0.246738		chr3	939125001	939625000	0.439186
chr2	1188000001	1188500000	0.175259		chr3	939250001	939750000	0.470761
chr2	1190875001	1191375000	0.186108		chr3	939375001	939875000	0.453847
chr2	1191000001	1191500000	0.186153		chr3	939500001	940000000	0.418248
chr2	1192500001	1193000000	0.259194		chr3	940500001	941000000	0.42607
chr2	1192875001	1193375000	0.206512		chr3	940625001	941125000	0.467499
chr2	1193000001	1193500000	0.210008		chr3	940750001	941250000	0.48678
chr2	1193125001	1193625000	0.202889		chr3	940875001	941375000	0.538834
chr2	1193250001	1193750000	0.241862		chr3	941500001	942000000	0.482389
chr2	1193375001	1193875000	0.262215		chr3	941625001	942125000	0.456158
chr2	1193750001	1194250000	0.19265		chr3	941750001	942250000	0.474597
chr2	1193875001	1194375000	0.230724		chr3	941875001	942375000	0.522827
chr2	1194000001	1194500000	0.248622		chr3	942000001	942500000	0.525814
chr2	1194125001	1194625000	0.268147		chr3	943125001	943625000	0.575656
chr2	1194250001	1194750000	0.255479		chr3	943250001	943750000	0.827339
chr2	1194375001	1194875000	0.238759		chr3	943375001	943875000	0.662754
chr2	1194500001	1195000000	0.214585		chr3	943500001	944000000	0.551672
chr2	1196250001	1196750000	0.203418		chr3	944125001	944625000	0.636736
chr2	1198125001	1198625000	0.341427		chr3	944250001	944750000	0.649164
chr2	1198250001	1198750000	0.366299		chr3	944375001	944875000	0.624581
chr2	1198375001	1198875000	0.39586		chr3	944500001	945000000	0.612005
chr2	1198500001	1199000000	0.362208		chr3	944625001	945125000	0.61757
chr2	1198625001	1199125000	0.304128		chr3	944750001	945250000	0.573015
chr2	1198750001	1199250000	0.263068		chr3	944875001	945375000	0.545112
chr2	1199125001	1199625000	0.197689		chr3	945000001	945500000	0.489522
chr2	1199250001	1199750000	0.245283		chr3	945125001	945625000	0.457956
chr2	1199375001	1199875000	0.358644		chr3	945250001	945750000	0.48228
chr2	1200250001	1200750000	0.189178		chr3	945375001	945875000	0.516764
chr2	1200375001	1200875000	0.21015		chr3	945500001	946000000	0.538336
chr2	1200625001	1201125000	0.273428		chr3	945625001	946125000	0.577647
chr2	1200750001	1201250000	0.310098		chr3	966125001	966625000	0.437984
chr2	1200875001	1201375000	0.381903		chr3	968125001	968625000	0.57303
chr2	1201000001	1201500000	0.401208		chr3	968250001	968750000	0.579111
chr2	1201250001	1201750000	0.320054		chr3	968375001	968875000	0.531722
chr2	1201375001	1201875000	0.223496		chr3	968500001	969000000	0.497253
chr2	1201500001	1202000000	0.244697		chr3	968625001	969125000	0.453333
chr2	1201625001	1202125000	0.233509		chr3	968750001	969250000	0.417495
chr2	1201750001	1202250000	0.303105		chr3	976250001	976750000	0.549786
chr2	1201875001	1202375000	0.349381		chr3	976375001	976875000	0.483412
chr2	1202000001	1202500000	0.327018		chr3	985750001	986250000	0.47159
chr2	1202125001	1202625000	0.336423		chr3	986125001	986625000	0.503039
chr2	1202250001	1202750000	0.365506		chr3	986250001	986750000	0.4624
chr2	1202375001	1202875000	0.413263		chr3	986375001	986875000	0.429411
chr2	1202500001	1203000000	0.376772		chr3	1035875001	1036375000	0.54226
chr2	1202625001	1203125000	0.369486		chr3	1037125001	1037625000	0.598094
chr2	1202750001	1203250000	0.272629		chr3	1037250001	1037750000	0.605881
chr2	1202875001	1203375000	0.189655		chr3	1037375001	1037875000	0.589267
chr2	1203000001	1203500000	0.209776		chr3	1037500001	1038000000	0.538884
chr2	1203125001	1203625000	0.208753		chr3	1038000001	1038500000	0.411757
chr2	1203250001	1203750000	0.232448		chr3	1038125001	1038625000	0.421922
chr2	1203375001	1203875000	0.214322		chr3	1038250001	1038750000	0.429513
chr2	1203875001	1204375000	0.239685		chr3	1038375001	1038875000	0.499272
chr2	1204000001	1204500000	0.258087		chr3	1039125001	1039625000	0.572033
chr2	1204250001	1204750000	0.213143		chr3	1039250001	1039750000	0.572437
chr2	1204375001	1204875000	0.218995		chr3	1039375001	1039875000	0.422679
chr2	1204500001	1205000000	0.255583		chr3	1040250001	1040750000	0.579135
chr2	1204625001	1205125000	0.323983		chr3	1047625001	1048125000	0.534387
chr2	1204750001	1205250000	0.256134		chr3	1047750001	1048250000	0.549961
chr2	1204875001	1205375000	0.191931		chr3	1047875001	1048375000	0.555587
chr2	1209750001	1210250000	0.194353		chr3	1048000001	1048500000	0.559625
chr2	1209875001	1210375000	0.242536		chr3	1051875001	1052375000	0.403076
chr2	1210000001	1210500000	0.24506		chr3	1052375001	1052875000	0.499093
chr2	1210375001	1210875000	0.213476		chr3	1052500001	1053000000	0.580461
chr2	1210500001	1211000000	0.179412		chr3	1052625001	1053125000	0.627471
chr2	1210750001	1211250000	0.208319		chr3	1052750001	1053250000	0.661113
chr2	1210875001	1211375000	0.277603		chr3	1052875001	1053375000	0.708719
chr2	1211000001	1211500000	0.354853		chr3	1053000001	1053500000	0.710764
chr2	1211125001	1211625000	0.395611		chr3	1053125001	1053625000	0.696348
chr2	1211250001	1211750000	0.359154		chr3	1053250001	1053750000	0.68861
chr2	1211375001	1211875000	0.336817		chr3	1053500001	1054000000	0.645347
chr2	1211500001	1212000000	0.363332		chr3	1053625001	1054125000	0.577477
chr2	1211625001	1212125000	0.357556		chr3	1053750001	1054250000	0.577408
chr2	1211750001	1212250000	0.318676		chr3	1053875001	1054375000	0.592638
chr2	1212000001	1212500000	0.304017		chr3	1054000001	1054500000	0.6573
chr2	1212125001	1212625000	0.296742		chr3	1054125001	1054625000	0.690857
chr2	1212250001	1212750000	0.30912		chr3	1054250001	1054750000	0.674046
chr2	1212375001	1212875000	0.221902		chr3	1054375001	1054875000	0.672594
chr2	1212500001	1213000000	0.17975		chr3	1054500001	1055000000	0.659755
chr2	1214625001	1215125000	0.204784		chr3	1054625001	1055125000	0.624257
chr2	1214750001	1215250000	0.192929		chr3	1054750001	1055250000	0.469732
chr2	1217750001	1218250000	0.281252		chr3	1060000001	1060500000	0.421645
chr2	1217875001	1218375000	0.327643		chr3	1060125001	1060625000	0.440374
chr2	1218000001	1218500000	0.276224		chr3	1060250001	1060750000	0.460219
chr2	1218125001	1218625000	0.292014		chr3	1060375001	1060875000	0.486293
chr2	1223875001	1224375000	0.200481		chr3	1060500001	1061000000	0.640795
chr2	1224000001	1224500000	0.232157		chr3	1060625001	1061125000	0.626141
chr2	1224125001	1224625000	0.222493		chr3	1060750001	1061250000	0.564574
chr2	1224250001	1224750000	0.188745		chr3	1060875001	1061375000	0.418396
chr2	1228125001	1228625000	0.226867		chr3	1116875001	1117375000	0.445462
chr2	1228250001	1228750000	0.178801		chr3	1148750001	1149250000	0.469078
chr2	1229125001	1229625000	0.189178		chr3	1148875001	1149375000	0.601452
chr2	1229250001	1229750000	0.208379		chr3	1149000001	1149500000	0.647539
chr2	1229625001	1230125000	0.240508		chr3	1149125001	1149625000	0.499587
chr2	1229750001	1230250000	0.227465		chr3	1153625001	1154125000	0.406918
chr2	1229875001	1230375000	0.195177		chr3	1153750001	1154250000	0.502015
chr2	1230875001	1231375000	0.214483		chr3	1153875001	1154375000	0.559827
chr2	1231000001	1231500000	0.290802		chr3	1154000001	1154500000	0.531482
chr2	1231125001	1231625000	0.349071		chr3	1154125001	1154625000	0.573696
chr2	1231250001	1231750000	0.329174		chr3	1154250001	1154750000	0.551982
chr2	1231375001	1231875000	0.261683		chr3	1154375001	1154875000	0.471726
chr2	1231500001	1232000000	0.195194		chr3	1154500001	1155000000	0.501044
chr2	1232250001	1232750000	0.176033		chr3	1155250001	1155750000	0.449213
chr2	1232375001	1232875000	0.185139		chr3	1156125001	1156625000	0.440856
chr2	1232500001	1233000000	0.223737		chr3	1156250001	1156750000	0.433392
chr2	1232625001	1233125000	0.280673		chr3	1157875001	1158375000	0.614219
chr2	1232750001	1233250000	0.286833		chr3	1158000001	1158500000	0.643455
chr2	1232875001	1233375000	0.368012		chr3	1158125001	1158625000	0.626027
chr2	1233000001	1233500000	0.245482		chr3	1158250001	1158750000	0.568233
chr2	1233125001	1233625000	0.194478		chr3	1158375001	1158875000	0.550138
chr2	1241000001	1241500000	0.211686		chr3	1158500001	1159000000	0.477065
chr2	1241125001	1241625000	0.223269		chr3	1158625001	1159125000	0.469742
chr2	1241250001	1241750000	0.18922		chr3	1159000001	1159500000	0.612841
chr2	1242000001	1242500000	0.224463		chr3	1159125001	1159625000	0.517834
chr2	1242125001	1242625000	0.217037		chr3	1164000001	1164500000	0.473669
chr2	1247500001	1248000000	0.1865		chr3	1164125001	1164625000	0.561152
chr2	1247625001	1248125000	0.185249		chr3	1164250001	1164750000	0.551644
chr2	1247750001	1248250000	0.214444		chr3	1167375001	1167875000	0.428417
chr2	1247875001	1248375000	0.219047		chr3	1167500001	1168000000	0.572941
chr2	1250500001	1251000000	0.213198		chr3	1167625001	1168125000	0.606187
chr2	1250625001	1251125000	0.180054		chr3	1167750001	1168250000	0.563837
chr2	1250875001	1251375000	0.212125		chr3	1167875001	1168375000	0.428759
chr2	1251250001	1251750000	0.305927		chr3	1168000001	1168500000	0.488096
chr2	1251375001	1251875000	0.226509		chr3	1168125001	1168625000	0.480937
chr2	1251500001	1252000000	0.254373		chr3	1168250001	1168750000	0.476933
chr2	1251625001	1252125000	0.262151		chr3	1168375001	1168875000	0.559526
chr2	1251750001	1252250000	0.304603		chr3	1169000001	1169500000	0.40369
chr2	1251875001	1252375000	0.304981		chr3	1170000001	1170500000	0.400411
chr2	1252000001	1252500000	0.258161		chr3	1170125001	1170625000	0.504683
chr2	1252125001	1252625000	0.222473		chr3	1182250001	1182750000	0.663557
chr2	1252625001	1253125000	0.242784		chr3	1182375001	1182875000	0.585784
chr2	1253000001	1253500000	0.239251		chr3	1186625001	1187125000	0.422818
chr2	1253625001	1254125000	0.183622		chr3	1186750001	1187250000	0.628088
chr2	1253750001	1254250000	0.204902		chr3	1186875001	1187375000	0.466793
chr2	1253875001	1254375000	0.244576		chr3	1187000001	1187500000	0.413584
chr2	1254000001	1254500000	0.221432		chr3	1187125001	1187625000	0.411306
chr2	1254125001	1254625000	0.229222		chr3	1187250001	1187750000	0.400994
chr2	1254250001	1254750000	0.250764		chr3	1187375001	1187875000	0.516056
chr2	1254375001	1254875000	0.235653		chr3	1187500001	1188000000	0.590669
chr2	1254500001	1255000000	0.244968		chr3	1187625001	1188125000	0.581568
chr2	1254625001	1255125000	0.222948		chr3	1187750001	1188250000	0.397822
chr2	1257750001	1258250000	0.217942		chr3	1188375001	1188875000	0.517149
chr2	1257875001	1258375000	0.209328		chr3	1188500001	1189000000	0.419717
chr2	1258000001	1258500000	0.198347		chr3	1331875001	1332375000	0.404136
chr2	1258125001	1258625000	0.18703		chr3	1332000001	1332500000	0.434895
chr2	1258250001	1258750000	0.174277		chr3	1332250001	1332750000	0.406488
chr2	1259000001	1259500000	0.206077		chr3	1426375001	1426875000	0.46858
chr2	1259125001	1259625000	0.226974		chr3	1426500001	1427000000	0.517098
chr2	1259250001	1259750000	0.264781		chr3	1426625001	1427125000	0.439935
chr2	1259375001	1259875000	0.265248		chr4	23000001	23500000	0.405493
chr2	1259500001	1260000000	0.253321		chr4	61125001	61625000	0.404976
chr2	1259625001	1260125000	0.257648		chr4	63250001	63750000	0.438875
chr2	1259750001	1260250000	0.227397		chr4	63375001	63875000	0.502229
chr2	1259875001	1260375000	0.234531		chr4	63500001	64000000	0.547688
chr2	1260000001	1260500000	0.23908		chr4	63625001	64125000	0.557881
chr2	1260250001	1260750000	0.233869		chr4	72500001	73000000	0.433415
chr2	1260375001	1260875000	0.205152		chr4	72625001	73125000	0.406539
chr2	1260500001	1261000000	0.215292		chr4	72750001	73250000	0.459301
chr2	1260875001	1261375000	0.184269		chr4	72875001	73375000	0.4513
chr2	1261000001	1261500000	0.18125		chr4	79500001	80000000	0.454392
chr2	1261125001	1261625000	0.215134		chr4	79625001	80125000	0.500841
chr2	1261250001	1261750000	0.239021		chr4	79750001	80250000	0.526665
chr2	1261375001	1261875000	0.23617		chr4	79875001	80375000	0.399016
chr2	1261500001	1262000000	0.30057		chr4	109125001	109625000	0.518292
chr2	1261625001	1262125000	0.356165		chr4	114375001	114875000	0.428697
chr2	1261750001	1262250000	0.316123		chr4	114500001	115000000	0.510237
chr2	1261875001	1262375000	0.29415		chr4	114625001	115125000	0.470173
chr2	1262000001	1262500000	0.257581		chr4	114750001	115250000	0.441074
chr2	1262125001	1262625000	0.230477		chr4	115500001	116000000	0.448392
chr2	1262250001	1262750000	0.240714		chr4	115625001	116125000	0.45451
chr2	1262375001	1262875000	0.2665		chr4	115750001	116250000	0.458889
chr2	1265000001	1265500000	0.18519		chr4	117000001	117500000	0.406606
chr2	1265125001	1265625000	0.202471		chr4	117125001	117625000	0.402042
chr2	1265250001	1265750000	0.202484		chr4	117375001	117875000	0.404482
chr2	1265375001	1265875000	0.19451		chr4	154000001	154500000	0.45489
chr2	1265500001	1266000000	0.221988		chr4	170125001	170625000	0.556657
chr2	1265750001	1266250000	0.261822		chr4	171625001	172125000	0.549202
chr2	1265875001	1266375000	0.277907		chr4	171750001	172250000	0.595405
chr2	1266000001	1266500000	0.319877		chr4	172000001	172500000	0.588721
chr2	1266125001	1266625000	0.396961		chr4	172125001	172625000	0.570187
chr2	1266500001	1267000000	0.205349		chr4	172250001	172750000	0.501263
chr2	1267375001	1267875000	0.217762		chr4	172375001	172875000	0.54447
chr2	1267500001	1268000000	0.218104		chr4	172500001	173000000	0.512445
chr2	1268000001	1268500000	0.18948		chr4	172625001	173125000	0.489204
chr2	1268125001	1268625000	0.211417		chr4	172750001	173250000	0.591004
chr2	1268250001	1268750000	0.194179		chr4	172875001	173375000	0.60844
chr2	1268375001	1268875000	0.211473		chr4	173000001	173500000	0.543011
chr2	1268500001	1269000000	0.210957		chr4	173125001	173625000	0.528118
chr2	1268625001	1269125000	0.218682		chr4	173250001	173750000	0.475781
chr2	1268750001	1269250000	0.267519		chr4	173375001	173875000	0.446989
chr2	1268875001	1269375000	0.276348		chr4	173500001	174000000	0.547788
chr2	1269000001	1269500000	0.281739		chr4	173625001	174125000	0.632244
chr2	1269125001	1269625000	0.2695		chr4	173750001	174250000	0.668254
chr2	1269250001	1269750000	0.181694		chr4	173875001	174375000	0.69409
chr2	1284875001	1285375000	0.17685		chr4	174000001	174500000	0.77184
chr2	1285000001	1285500000	0.251809		chr4	174125001	174625000	0.586109
chr2	1285125001	1285625000	0.275373		chr4	174250001	174750000	0.584159
chr2	1288750001	1289250000	0.404254		chr4	174375001	174875000	0.760124
chr2	1288875001	1289375000	0.292984		chr4	174500001	175000000	0.803587
chr2	1293375001	1293875000	0.216512		chr4	174625001	175125000	0.880305
chr2	1293500001	1294000000	0.300019		chr4	174750001	175250000	0.863307
chr2	1293625001	1294125000	0.322227		chr4	174875001	175375000	0.84569
chr2	1293750001	1294250000	0.360494		chr4	175000001	175500000	0.821565
chr2	1293875001	1294375000	0.292615		chr4	175125001	175625000	0.556827
chr2	1294375001	1294875000	0.196195		chr4	175250001	175750000	0.486469
chr2	1294500001	1295000000	0.25191		chr4	175375001	175875000	0.425379
chr2	1294625001	1295125000	0.267831		chr4	175625001	176125000	0.478746
chr2	1294750001	1295250000	0.252097		chr4	175750001	176250000	0.50247
chr2	1295500001	1296000000	0.198793		chr4	175875001	176375000	0.51573
chr2	1295625001	1296125000	0.223148		chr4	176000001	176500000	0.424875
chr2	1295750001	1296250000	0.208062		chr4	177500001	178000000	0.414874
chr2	1295875001	1296375000	0.209621		chr4	177625001	178125000	0.4811
chr2	1296000001	1296500000	0.192567		chr4	177750001	178250000	0.515683
chr2	1301000001	1301500000	0.18059		chr4	177875001	178375000	0.469204
chr2	1301125001	1301625000	0.222643		chr4	178000001	178500000	0.408102
chr2	1301250001	1301750000	0.216433		chr4	186375001	186875000	0.420971
chr2	1304375001	1304875000	0.208103		chr4	186500001	187000000	0.470007
chr2	1304500001	1305000000	0.334214		chr4	186625001	187125000	0.486416
chr2	1304625001	1305125000	0.312642		chr4	186750001	187250000	0.482818
chr2	1304750001	1305250000	0.299834		chr4	187375001	187875000	0.419053
chr2	1304875001	1305375000	0.260493		chr4	189375001	189875000	0.414617
chr2	1319000001	1319500000	0.216257		chr4	189500001	190000000	0.399881
chr2	1319125001	1319625000	0.241893		chr4	193250001	193750000	0.574484
chr2	1319250001	1319750000	0.205986		chr4	193375001	193875000	0.552898
chr2	1319500001	1320000000	0.178759		chr4	193500001	194000000	0.545893
chr2	1324625001	1325125000	0.230829		chr4	193625001	194125000	0.541978
chr2	1324750001	1325250000	0.339985		chr4	194000001	194500000	0.530692
chr2	1324875001	1325375000	0.2571		chr4	194125001	194625000	0.516541
chr2	1325000001	1325500000	0.213332		chr4	194250001	194750000	0.512973
chr2	1332750001	1333250000	0.17884		chr4	194375001	194875000	0.436776
chr2	1332875001	1333375000	0.173327		chr4	197000001	197500000	0.469223
chr2	1337750001	1338250000	0.176732		chr4	197125001	197625000	0.466982
chr2	1337875001	1338375000	0.2686		chr4	197250001	197750000	0.464958
chr2	1338000001	1338500000	0.32537		chr4	197375001	197875000	0.442085
chr2	1338125001	1338625000	0.333728		chr4	200500001	201000000	0.51238
chr2	1338250001	1338750000	0.356313		chr4	200875001	201375000	0.58744
chr2	1357750001	1358250000	0.184694		chr4	201000001	201500000	0.479211
chr2	1357875001	1358375000	0.173636		chr4	221875001	222375000	0.399586
chr2	1359375001	1359875000	0.212445		chr4	222250001	222750000	0.663834
chr2	1359500001	1360000000	0.213413		chr4	222375001	222875000	0.782359
chr2	1359625001	1360125000	0.248202		chr4	222500001	223000000	0.862427
chr2	1359750001	1360250000	0.260378		chr4	222625001	223125000	0.905614
chr2	1359875001	1360375000	0.322181		chr4	222750001	223250000	0.960312
chr2	1360000001	1360500000	0.263825		chr4	222875001	223375000	0.850192
chr2	1360125001	1360625000	0.209975		chr4	223000001	223500000	0.727568
chr2	1360250001	1360750000	0.183895		chr4	223125001	223625000	0.516088
chr2	1361250001	1361750000	0.178489		chr4	223250001	223750000	0.508394
chr2	1361625001	1362125000	0.180027		chr4	223375001	223875000	0.459133
chr2	1361875001	1362375000	0.253355		chr4	223500001	224000000	0.438963
chr2	1383750001	1384250000	0.192163		chr4	223625001	224125000	0.422789
chr2	1383875001	1384375000	0.179006		chr4	224250001	224750000	0.487435
chr2	1384000001	1384500000	0.217776		chr4	224375001	224875000	0.494484
chr2	1384125001	1384625000	0.212574		chr4	224500001	225000000	0.529922
chr2	1384250001	1384750000	0.219373		chr4	225500001	226000000	0.649388
chr2	1384375001	1384875000	0.213807		chr4	225625001	226125000	0.689195
chr2	1384500001	1385000000	0.198552		chr4	225750001	226250000	0.725292
chr2	1384625001	1385125000	0.189633		chr4	225875001	226375000	0.690766
chr2	1400875001	1401375000	0.196256		chr4	227500001	228000000	0.432
chr2	1401000001	1401500000	0.240784		chr4	227625001	228125000	0.412887
chr2	1401125001	1401625000	0.244679		chr4	227750001	228250000	0.400982
chr2	1401250001	1401750000	0.243254		chr4	227875001	228375000	0.440542
chr2	1401375001	1401875000	0.199148		chr4	228000001	228500000	0.460327
chr2	1402250001	1402750000	0.178662		chr4	228125001	228625000	0.476449
chr2	1402375001	1402875000	0.285482		chr4	228250001	228750000	0.488171
chr2	1402500001	1403000000	0.300791		chr4	228375001	228875000	0.468743
chr2	1449875001	1450375000	0.28346		chr4	228500001	229000000	0.420961
chr2	1450000001	1450500000	0.409307		chr4	229375001	229875000	0.511604
chr2	1450125001	1450625000	0.394478		chr4	229500001	230000000	0.517562
chr2	1451000001	1451500000	0.178324		chr4	230125001	230625000	0.449804
chr2	1454125001	1454625000	0.27296		chr4	230250001	230750000	0.445439
chr2	1454250001	1454750000	0.222971		chr4	230375001	230875000	0.579095
chr2	1466375001	1466875000	0.184652		chr4	230500001	231000000	0.630339
chr2	1472375001	1472875000	0.177564		chr4	230625001	231125000	0.651325
chr2	1472500001	1473000000	0.187869		chr4	230750001	231250000	0.656612
chr2	1472625001	1473125000	0.182687		chr4	230875001	231375000	0.625972
chr2	1475750001	1476250000	0.197339		chr4	231000001	231500000	0.526996
chr2	1476000001	1476500000	0.184983		chr4	231125001	231625000	0.474656
chr2	1476125001	1476625000	0.213485		chr4	231250001	231750000	0.428895
chr2	1493625001	1494125000	0.349401		chr4	231375001	231875000	0.415994
chr2	1493750001	1494250000	0.427875		chr4	231500001	232000000	0.477864
chr2	1493875001	1494375000	0.412082		chr4	231625001	232125000	0.50111
chr2	1494000001	1494500000	0.370262		chr4	233125001	233625000	0.566848
chr2	1494125001	1494625000	0.296878		chr4	233250001	233750000	0.460068
chr2	1494250001	1494750000	0.193735		chr4	235125001	235625000	0.809046
chr2	1504500001	1505000000	0.214696		chr4	235250001	235750000	0.598311
chr2	1504625001	1505125000	0.21179		chr4	235375001	235875000	0.607297
chr2	1504875001	1505375000	0.268891		chr4	235500001	236000000	0.641376
chr2	1505125001	1505625000	0.175511		chr4	235625001	236125000	0.616467
chr2	1505250001	1505750000	0.178129		chr4	235750001	236250000	0.673361
chr2	1505625001	1506125000	0.247334		chr4	235875001	236375000	0.535838
chr2	1527125001	1527625000	0.186165		chr4	236000001	236500000	0.420861
chr2	1527250001	1527750000	0.194407		chr4	236125001	236625000	0.561846
chr2	1527375001	1527875000	0.206599		chr4	236250001	236750000	0.68235
chr2	1527500001	1528000000	0.210085		chr4	236375001	236875000	0.716502
chr2	1527750001	1528250000	0.192851		chr4	236500001	237000000	0.6874
chr2	1527875001	1528375000	0.187684		chr4	236625001	237125000	0.602473
chr2	1533750001	1534250000	0.180307		chr4	236750001	237250000	0.547069
chr2	1533875001	1534375000	0.191477		chr4	236875001	237375000	0.498289
chr2	1544500001	1545000000	0.232133		chr4	237000001	237500000	0.437271
chr2	1544625001	1545125000	0.288027		chr4	237125001	237625000	0.441563
chr2	1544750001	1545250000	0.395635		chr4	237250001	237750000	0.413966
chr2	1544875001	1545375000	0.479589		chr4	237375001	237875000	0.518318
chr2	1546125001	1546625000	0.228554		chr4	238375001	238875000	0.39701
chr2	1546250001	1546750000	0.270044		chr4	238500001	239000000	0.402269
chr2	1546375001	1546875000	0.261733		chr4	238625001	239125000	0.432563
chr2	1548375001	1548875000	0.202943		chr4	238750001	239250000	0.415443
chr2	1548500001	1549000000	0.218196		chr4	238875001	239375000	0.402775
chr2	1548625001	1549125000	0.230015		chr4	240375001	240875000	0.40627
chr2	1548750001	1549250000	0.20471		chr4	240500001	241000000	0.50131
chr2	1564875001	1565375000	0.220644		chr4	240625001	241125000	0.488706
chr2	1565000001	1565500000	0.212373		chr4	240750001	241250000	0.588278
chr2	1565125001	1565625000	0.211728		chr4	240875001	241375000	0.633654
chr2	1573625001	1574125000	0.179634		chr4	241000001	241500000	0.668707
chr2	1591875001	1592375000	0.195317		chr4	241125001	241625000	0.817379
chr2	1592125001	1592625000	0.174333		chr4	241250001	241750000	0.727404
chr2	1597500001	1598000000	0.187378		chr4	241375001	241875000	0.690047
chr2	1607250001	1607750000	0.177025		chr4	242000001	242500000	0.41611
chr2	1613375001	1613875000	0.20489		chr4	242125001	242625000	0.507468
chr2	1619000001	1619500000	0.209456		chr4	242250001	242750000	0.462428
chr2	1619250001	1619750000	0.180735		chr4	242375001	242875000	0.480779
chr2	1621625001	1622125000	0.181829		chr4	242500001	243000000	0.471601
chr2	1621750001	1622250000	0.194684		chr4	242750001	243250000	0.482542
chr2	1621875001	1622375000	0.185181		chr4	242875001	243375000	0.461884
chr2	1628750001	1629250000	0.194298		chr4	243000001	243500000	0.494316
chr2	1644875001	1645375000	0.215677		chr4	243125001	243625000	0.474252
chr2	1658875001	1659375000	0.175142		chr4	243250001	243750000	0.494282
chr2	1667500001	1668000000	0.173173		chr4	243625001	244125000	0.464624
chr2	1670000001	1670500000	0.18982		chr4	243750001	244250000	0.3975
chr2	1673750001	1674250000	0.201354		chr4	244375001	244875000	0.593597
chr2	1673875001	1674375000	0.212709		chr4	244500001	245000000	0.489058
chr2	1674000001	1674500000	0.187539		chr4	246125001	246625000	0.409685
chr2	1676375001	1676875000	0.207609		chr4	248250001	248750000	0.474138
chr2	1676500001	1677000000	0.207082		chr4	248375001	248875000	0.527375
chr2	1682625001	1683125000	0.197916		chr4	248500001	249000000	0.571829
chr2	1685625001	1686125000	0.239837		chr4	248625001	249125000	0.655031
chr2	1685750001	1686250000	0.328043		chr4	248750001	249250000	0.653407
chr2	1685875001	1686375000	0.242796		chr4	248875001	249375000	0.63699
chr2	1686000001	1686500000	0.207757		chr4	249000001	249500000	0.659477
chr2	1686750001	1687250000	0.186361		chr4	249125001	249625000	0.578016
chr2	1686875001	1687375000	0.173699		chr4	250000001	250500000	0.455482
chr2	1687000001	1687500000	0.190754		chr4	250125001	250625000	0.540356
chr2	1687125001	1687625000	0.209071		chr4	250250001	250750000	0.586277
chr2	1687250001	1687750000	0.205203		chr4	250375001	250875000	0.536156
chr2	1687375001	1687875000	0.217054		chr4	250500001	251000000	0.531085
chr2	1687500001	1688000000	0.232472		chr4	250625001	251125000	0.472939
chr2	1687625001	1688125000	0.233484		chr4	250750001	251250000	0.401489
chr2	1687750001	1688250000	0.228711		chr4	251375001	251875000	0.406702
chr2	1687875001	1688375000	0.212643		chr4	251500001	252000000	0.408223
chr2	1689000001	1689500000	0.174679		chr4	251625001	252125000	0.403207
chr2	1689125001	1689625000	0.211018		chr4	251750001	252250000	0.419165
chr2	1689250001	1689750000	0.235887		chr4	252125001	252625000	0.477569
chr2	1689375001	1689875000	0.253333		chr4	252250001	252750000	0.557514
chr2	1689500001	1690000000	0.210401		chr4	252375001	252875000	0.594947
chr2	1689875001	1690375000	0.213886		chr4	252500001	253000000	0.590544
chr2	1690000001	1690500000	0.23934		chr4	252625001	253125000	0.46872
chr2	1690125001	1690625000	0.245827		chr4	253625001	254125000	0.414029
chr2	1690250001	1690750000	0.223333		chr4	253750001	254250000	0.470143
chr2	1690375001	1690875000	0.176435		chr4	253875001	254375000	0.586173
chr2	1693500001	1694000000	0.319425		chr4	254000001	254500000	0.597094
chr2	1693625001	1694125000	0.307154		chr4	254125001	254625000	0.626022
chr2	1693750001	1694250000	0.350481		chr4	254875001	255375000	0.607404
chr2	1693875001	1694375000	0.335678		chr4	255000001	255500000	0.552998
chr2	1694000001	1694500000	0.228446		chr4	255125001	255625000	0.504713
chr2	1694125001	1694625000	0.18603		chr4	255250001	255750000	0.463788
chr2	1694250001	1694750000	0.193381		chr4	255875001	256375000	0.444401
chr2	1694375001	1694875000	0.195073		chr4	256000001	256500000	0.439288
chr2	1695750001	1696250000	0.178945		chr4	256125001	256625000	0.516073
chr2	1696250001	1696750000	0.216858		chr4	256250001	256750000	0.541695
chr2	1699375001	1699875000	0.241903		chr4	257375001	257875000	0.491912
chr2	1699500001	1700000000	0.294832		chr4	257500001	258000000	0.496427
chr2	1699625001	1700125000	0.30501		chr4	257625001	258125000	0.445652
chr2	1699750001	1700250000	0.283988		chr4	259000001	259500000	0.471378
chr2	1699875001	1700375000	0.242507		chr4	260000001	260500000	0.428668
chr2	1701500001	1702000000	0.304517		chr4	260125001	260625000	0.418206
chr2	1701625001	1702125000	0.296705		chr4	260250001	260750000	0.421165
chr2	1701750001	1702250000	0.299829		chr4	260375001	260875000	0.449086
chr2	1702000001	1702500000	0.193742		chr4	260500001	261000000	0.409921
chr2	1702125001	1702625000	0.215783		chr4	260625001	261125000	0.428909
chr2	1702250001	1702750000	0.227968		chr4	260750001	261250000	0.431221
chr2	1702375001	1702875000	0.20415		chr4	261125001	261625000	0.447997
chr2	1717000001	1717500000	0.173586		chr4	261250001	261750000	0.578172
chr2	1717125001	1717625000	0.187515		chr4	261375001	261875000	0.575193
chr2	1774375001	1774875000	0.196085		chr4	261500001	262000000	0.603115
chr2	1774500001	1775000000	0.233322		chr4	261625001	262125000	0.474259
chr2	1775375001	1775875000	0.206585		chr4	261750001	262250000	0.414239
chr2	1775500001	1776000000	0.26553		chr4	261875001	262375000	0.447544
chr2	1775875001	1776375000	0.174788		chr4	262000001	262500000	0.403358
chr2	1779000001	1779500000	0.27816		chr4	262125001	262625000	0.407023
chr2	1779250001	1779750000	0.352092		chr4	262250001	262750000	0.443799
chr2	1779375001	1779875000	0.311022		chr4	262625001	263125000	0.488258
chr2	1779500001	1780000000	0.281149		chr4	262750001	263250000	0.490511
chr2	1782625001	1783125000	0.18838		chr4	262875001	263375000	0.51031
chr2	1782750001	1783250000	0.202275		chr4	263000001	263500000	0.558948
chr2	1790750001	1791250000	0.173925		chr4	263125001	263625000	0.591094
chr2	1790875001	1791375000	0.181126		chr4	263250001	263750000	0.653485
chr2	1803625001	1804125000	0.194997		chr4	263375001	263875000	0.696902
chr2	1803750001	1804250000	0.211921		chr4	263500001	264000000	0.649529
chr2	1807000001	1807500000	0.235753		chr4	263625001	264125000	0.577515
chr2	1807125001	1807625000	0.333213		chr4	263750001	264250000	0.524098
chr2	1807250001	1807750000	0.393995		chr4	268625001	269125000	0.398864
chr2	1807375001	1807875000	0.423944		chr4	269000001	269500000	0.396899
chr2	1807500001	1808000000	0.360727		chr4	269125001	269625000	0.406563
chr2	1807625001	1808125000	0.313431		chr4	269250001	269750000	0.419116
chr2	1807750001	1808250000	0.287365		chr4	269375001	269875000	0.502726
chr2	1807875001	1808375000	0.312359		chr4	269500001	270000000	0.566637
chr2	1808250001	1808750000	0.267443		chr4	269625001	270125000	0.715514
chr2	1808375001	1808875000	0.189702		chr4	270000001	270500000	0.758445
chr2	1808500001	1809000000	0.17472		chr4	270125001	270625000	0.517528
chr2	1809375001	1809875000	0.191723		chr4	270250001	270750000	0.475846
chr2	1809500001	1810000000	0.228516		chr4	270375001	270875000	0.469601
chr2	1809625001	1810125000	0.212228		chr4	270625001	271125000	0.527625
chr2	1809750001	1810250000	0.206023		chr4	270750001	271250000	0.423739
chr2	1809875001	1810375000	0.198447		chr4	270875001	271375000	0.411184
chr2	1811500001	1812000000	0.1789		chr4	271250001	271750000	0.403056
chr2	1811625001	1812125000	0.19901		chr4	271750001	272250000	0.413676
chr2	1811750001	1812250000	0.226273		chr4	271875001	272375000	0.424303
chr2	1811875001	1812375000	0.249699		chr4	272000001	272500000	0.461784
chr2	1812000001	1812500000	0.177664		chr4	272125001	272625000	0.470391
chr2	1812500001	1813000000	0.175675		chr4	272250001	272750000	0.468723
chr2	1812625001	1813125000	0.193028		chr4	272375001	272875000	0.477827
chr2	1812750001	1813250000	0.204968		chr4	272500001	273000000	0.490323
chr2	1812875001	1813375000	0.183393		chr4	272625001	273125000	0.481443
chr2	1814375001	1814875000	0.177927		chr4	272750001	273250000	0.461824
chr2	1814500001	1815000000	0.244862		chr4	272875001	273375000	0.409952
chr2	1814625001	1815125000	0.210833		chr4	274750001	275250000	0.421693
chr2	1837875001	1838375000	0.25522		chr4	274875001	275375000	0.442323
chr2	1838000001	1838500000	0.242941		chr4	276500001	277000000	0.528102
chr2	1838125001	1838625000	0.213419		chr4	276625001	277125000	0.598722
chr2	1838875001	1839375000	0.190859		chr4	276750001	277250000	0.662208
chr2	1839000001	1839500000	0.187559		chr4	276875001	277375000	0.655101
chr2	1839125001	1839625000	0.187564		chr4	277000001	277500000	0.605158
chr2	1839250001	1839750000	0.219407		chr4	277125001	277625000	0.596259
chr2	1839875001	1840375000	0.177658		chr4	277250001	277750000	0.549432
chr2	1840125001	1840625000	0.181465		chr4	277375001	277875000	0.574174
chr2	1840250001	1840750000	0.202862		chr4	277500001	278000000	0.547672
chr2	1840375001	1840875000	0.272103		chr4	277625001	278125000	0.518289
chr2	1840500001	1841000000	0.307055		chr4	277750001	278250000	0.499483
chr2	1840625001	1841125000	0.307841		chr4	278250001	278750000	0.431446
chr2	1840750001	1841250000	0.272457		chr4	278375001	278875000	0.4797
chr2	1840875001	1841375000	0.229991		chr4	278500001	279000000	0.423063
chr2	1841125001	1841625000	0.182551		chr4	278625001	279125000	0.398731
chr2	1843750001	1844250000	0.180365		chr4	279000001	279500000	0.482955
chr2	1846250001	1846750000	0.183608		chr4	279125001	279625000	0.504379
chr2	1846375001	1846875000	0.191709		chr4	279250001	279750000	0.549883
chr2	1863625001	1864125000	0.234543		chr4	279375001	279875000	0.561158
chr2	1863750001	1864250000	0.203274		chr4	279500001	280000000	0.559733
chr2	1864625001	1865125000	0.177554		chr4	280125001	280625000	0.482625
chr2	1865625001	1866125000	0.213725		chr4	280250001	280750000	0.558502
chr2	1865750001	1866250000	0.208073		chr4	280375001	280875000	0.590351
chr2	1866000001	1866500000	0.197343		chr4	280500001	281000000	0.624449
chr2	1866875001	1867375000	0.259939		chr4	280625001	281125000	0.65839
chr2	1867000001	1867500000	0.245006		chr4	280750001	281250000	0.656589
chr2	1867125001	1867625000	0.212484		chr4	280875001	281375000	0.628698
chr2	1867250001	1867750000	0.179096		chr4	281000001	281500000	0.623626
chr2	1868875001	1869375000	0.17329		chr4	281125001	281625000	0.599528
chr2	1869250001	1869750000	0.193472		chr4	281250001	281750000	0.567437
chr2	1869375001	1869875000	0.182627		chr4	285625001	286125000	0.430463
chr2	1869500001	1870000000	0.183441		chr4	285750001	286250000	0.502459
chr2	1869625001	1870125000	0.190571		chr4	285875001	286375000	0.512691
chr2	1870000001	1870500000	0.23834		chr4	286000001	286500000	0.507037
chr2	1870125001	1870625000	0.238562		chr4	286125001	286625000	0.534036
chr2	1870250001	1870750000	0.225156		chr4	286250001	286750000	0.480537
chr2	1871125001	1871625000	0.187114		chr4	286375001	286875000	0.410029
chr2	1874000001	1874500000	0.214491		chr4	286500001	287000000	0.449021
chr2	1874125001	1874625000	0.176807		chr4	287250001	287750000	0.402756
chr2	1874250001	1874750000	0.17829		chr4	287375001	287875000	0.497753
chr2	1874375001	1874875000	0.192512		chr4	287500001	288000000	0.548146
chr2	1876750001	1877250000	0.176734		chr4	287625001	288125000	0.534454
chr2	1876875001	1877375000	0.240762		chr4	287750001	288250000	0.529411
chr2	1877375001	1877875000	0.196159		chr4	287875001	288375000	0.5383
chr2	1877500001	1878000000	0.213983		chr4	288000001	288500000	0.572146
chr2	1877625001	1878125000	0.191543		chr4	288125001	288625000	0.605567
chr2	1894375001	1894875000	0.255903		chr4	288250001	288750000	0.640055
chr2	1894500001	1895000000	0.223826		chr4	288375001	288875000	0.624298
chr2	1899000001	1899500000	0.188613		chr4	288500001	289000000	0.570382
chr2	1899125001	1899625000	0.194884		chr4	288625001	289125000	0.532609
chr2	1903875001	1904375000	0.24287		chr4	289375001	289875000	0.453186
chr2	1904000001	1904500000	0.322873		chr4	289500001	290000000	0.443674
chr2	1904125001	1904625000	0.306944		chr4	289625001	290125000	0.504521
chr2	1904250001	1904750000	0.298215		chr4	289750001	290250000	0.515439
chr2	1904500001	1905000000	0.282672		chr4	289875001	290375000	0.425427
chr2	1904625001	1905125000	0.299558		chr4	290625001	291125000	0.542732
chr2	1904750001	1905250000	0.266811		chr4	290750001	291250000	0.657188
chr2	1904875001	1905375000	0.292025		chr4	290875001	291375000	0.686078
chr2	1906125001	1906625000	0.174029		chr4	291000001	291500000	0.702417
chr2	1907000001	1907500000	0.173165		chr4	291125001	291625000	0.66565
chr2	1908875001	1909375000	0.252544		chr4	291250001	291750000	0.592782
chr2	1909000001	1909500000	0.242023		chr4	291375001	291875000	0.53311
chr2	1909125001	1909625000	0.20666		chr4	292250001	292750000	0.547943
chr2	1917000001	1917500000	0.21192		chr4	292375001	292875000	0.547454
chr2	1917125001	1917625000	0.257428		chr4	292500001	293000000	0.534177
chr2	1917250001	1917750000	0.280987		chr4	292625001	293125000	0.570723
chr2	1917375001	1917875000	0.268694		chr4	292750001	293250000	0.55286
chr2	1917500001	1918000000	0.284288		chr4	292875001	293375000	0.505889
chr2	1917625001	1918125000	0.265338		chr4	293000001	293500000	0.480609
chr2	1924375001	1924875000	0.177552		chr4	293125001	293625000	0.4529
chr2	1924500001	1925000000	0.202233		chr4	293250001	293750000	0.416916
chr2	1924625001	1925125000	0.216968		chr4	293375001	293875000	0.403306
chr2	1943875001	1944375000	0.1783		chr4	294125001	294625000	0.516075
chr2	1944000001	1944500000	0.175511		chr4	294250001	294750000	0.584872
chr2	1944125001	1944625000	0.18102		chr4	294375001	294875000	0.574114
chr2	1944250001	1944750000	0.180133		chr4	294500001	295000000	0.555041
chr2	1957250001	1957750000	0.176722		chr4	294625001	295125000	0.577494
chr2	1973625001	1974125000	0.231163		chr4	294750001	295250000	0.500449
chr2	1973750001	1974250000	0.257262		chr4	294875001	295375000	0.487783
chr2	1995500001	1996000000	0.175253		chr4	295000001	295500000	0.445761
chr2	2000250001	2000750000	0.194896		chr4	295125001	295625000	0.407404
chr2	2000375001	2000875000	0.281685		chr4	295250001	295750000	0.41618
chr2	2000500001	2001000000	0.290108		chr4	295375001	295875000	0.422765
chr2	2000625001	2001125000	0.185559		chr4	295500001	296000000	0.468381
chr2	2003125001	2003625000	0.18708		chr4	295625001	296125000	0.562006
chr2	2006750001	2007250000	0.192943		chr4	295750001	296250000	0.566199
chr2	2006875001	2007375000	0.177397		chr4	295875001	296375000	0.572399
chr2	2018875001	2019375000	0.173538		chr4	296000001	296500000	0.580958
chr2	2040875001	2041375000	0.216187		chr4	296125001	296625000	0.493854
chr2	2041000001	2041500000	0.243288		chr4	296250001	296750000	0.462998
chr2	2041125001	2041625000	0.244429		chr4	296375001	296875000	0.447638
chr2	2041250001	2041750000	0.225063		chr4	296500001	297000000	0.416652
chr2	2043500001	2044000000	0.182912		chr4	296625001	297125000	0.428311
chr2	2043625001	2044125000	0.196226		chr4	296750001	297250000	0.403993
chr2	2043750001	2044250000	0.194756		chr4	296875001	297375000	0.422225
chr2	2047125001	2047625000	0.239345		chr4	297000001	297500000	0.430988
chr3	51125001	51625000	0.195302		chr4	297125001	297625000	0.429505
chr3	51500001	52000000	0.323185		chr4	297250001	297750000	0.43927
chr3	51625001	52125000	0.353214		chr4	297375001	297875000	0.416541
chr3	51750001	52250000	0.353985		chr4	297500001	298000000	0.39882
chr3	51875001	52375000	0.303926		chr4	298000001	298500000	0.400645
chr3	52000001	52500000	0.255388		chr4	301250001	301750000	0.397234
chr3	52125001	52625000	0.233423		chr4	301375001	301875000	0.439352
chr3	53750001	54250000	0.229018		chr4	301500001	302000000	0.486462
chr3	53875001	54375000	0.271745		chr4	301750001	302250000	0.561855
chr3	54000001	54500000	0.302714		chr4	301875001	302375000	0.591347
chr3	59750001	60250000	0.211846		chr4	302000001	302500000	0.596394
chr3	60875001	61375000	0.182563		chr4	302125001	302625000	0.610339
chr3	61000001	61500000	0.184114		chr4	302250001	302750000	0.572581
chr3	61125001	61625000	0.302343		chr4	302375001	302875000	0.542961
chr3	61250001	61750000	0.217408		chr4	302500001	303000000	0.47831
chr3	68500001	69000000	0.191312		chr4	302625001	303125000	0.408064
chr3	68625001	69125000	0.235745		chr4	304875001	305375000	0.453734
chr3	76875001	77375000	0.182532		chr4	305000001	305500000	0.46973
chr3	77000001	77500000	0.200197		chr4	305125001	305625000	0.464984
chr3	96250001	96750000	0.187891		chr4	305250001	305750000	0.439169
chr3	96875001	97375000	0.189603		chr4	305375001	305875000	0.400878
chr3	97000001	97500000	0.19677		chr4	305625001	306125000	0.417389
chr3	97125001	97625000	0.188929		chr4	305750001	306250000	0.461837
chr3	97250001	97750000	0.189881		chr4	305875001	306375000	0.501927
chr3	106875001	107375000	0.199045		chr4	306000001	306500000	0.504155
chr3	108375001	108875000	0.203534		chr4	306125001	306625000	0.479517
chr3	108500001	109000000	0.217471		chr4	306250001	306750000	0.419005
chr3	108625001	109125000	0.188036		chr4	307000001	307500000	0.439534
chr3	147500001	148000000	0.237697		chr4	307125001	307625000	0.475867
chr3	147625001	148125000	0.247878		chr4	307250001	307750000	0.477315
chr3	147750001	148250000	0.237706		chr4	307375001	307875000	0.470957
chr3	165625001	166125000	0.173269		chr4	307500001	308000000	0.451934
chr3	165750001	166250000	0.179757		chr4	307750001	308250000	0.408448
chr3	165875001	166375000	0.178046		chr4	307875001	308375000	0.397009
chr3	166000001	166500000	0.180901		chr4	308000001	308500000	0.399192
chr3	200375001	200875000	0.185311		chr4	308375001	308875000	0.41819
chr3	205125001	205625000	0.246677		chr4	308500001	309000000	0.483985
chr3	212625001	213125000	0.195081		chr4	308625001	309125000	0.504931
chr3	212750001	213250000	0.289847		chr4	308750001	309250000	0.468277
chr3	224125001	224625000	0.179304		chr4	308875001	309375000	0.416139
chr3	259250001	259750000	0.19015		chr4	309375001	309875000	0.407014
chr3	271500001	272000000	0.194681		chr4	309500001	310000000	0.429025
chr3	271625001	272125000	0.176986		chr4	309750001	310250000	0.418938
chr3	271875001	272375000	0.182425		chr4	309875001	310375000	0.426598
chr3	272000001	272500000	0.229203		chr4	310000001	310500000	0.460993
chr3	272125001	272625000	0.235933		chr4	310125001	310625000	0.50152
chr3	272250001	272750000	0.254072		chr4	310250001	310750000	0.527944
chr3	272375001	272875000	0.232447		chr4	310375001	310875000	0.526142
chr3	275625001	276125000	0.181872		chr4	310500001	311000000	0.519476
chr3	275750001	276250000	0.182472		chr4	310625001	311125000	0.53354
chr3	275875001	276375000	0.174783		chr4	310750001	311250000	0.580273
chr3	284000001	284500000	0.178842		chr4	310875001	311375000	0.635951
chr3	302875001	303375000	0.215929		chr4	311000001	311500000	0.675878
chr3	320375001	320875000	0.174427		chr4	311125001	311625000	0.651302
chr3	320750001	321250000	0.194724		chr4	311250001	311750000	0.605709
chr3	320875001	321375000	0.182922		chr4	311375001	311875000	0.565182
chr3	321000001	321500000	0.220092		chr4	350875001	351375000	0.408906
chr3	323250001	323750000	0.178974		chr4	359625001	360125000	0.44933
chr3	323375001	323875000	0.179459		chr4	359750001	360250000	0.502847
chr3	323500001	324000000	0.17436		chr4	363625001	364125000	0.496634
chr3	324875001	325375000	0.176239		chr4	363750001	364250000	0.767092
chr3	325250001	325750000	0.197362		chr4	363875001	364375000	0.579469
chr3	338125001	338625000	0.185891		chr4	364000001	364500000	0.528632
chr3	343875001	344375000	0.216646		chr4	366000001	366500000	0.579494
chr3	344000001	344500000	0.286262		chr4	366125001	366625000	0.398919
chr3	344250001	344750000	0.330286		chr4	369500001	370000000	0.439945
chr3	344375001	344875000	0.303561		chr4	369625001	370125000	0.521184
chr3	344500001	345000000	0.186033		chr4	369750001	370250000	0.556404
chr3	353125001	353625000	0.187554		chr4	370000001	370500000	0.530808
chr3	353250001	353750000	0.189825		chr4	370125001	370625000	0.469656
chr3	353375001	353875000	0.176072		chr4	370250001	370750000	0.447688
chr3	355000001	355500000	0.174172		chr4	370375001	370875000	0.419387
chr3	355625001	356125000	0.188698		chr4	370625001	371125000	0.427327
chr3	359500001	360000000	0.206201		chr4	370875001	371375000	0.404859
chr3	359625001	360125000	0.235885		chr4	371000001	371500000	0.436857
chr3	359750001	360250000	0.263204		chr4	371125001	371625000	0.457806
chr3	359875001	360375000	0.233399		chr4	371250001	371750000	0.605756
chr3	424875001	425375000	0.186576		chr4	371375001	371875000	0.528796
chr3	425000001	425500000	0.244685		chr4	374625001	375125000	0.401219
chr3	452125001	452625000	0.200166		chr4	384125001	384625000	0.403216
chr3	452250001	452750000	0.201817		chr4	384250001	384750000	0.460124
chr3	452375001	452875000	0.191361		chr4	384375001	384875000	0.44393
chr3	471750001	472250000	0.173341		chr4	390500001	391000000	0.594407
chr3	471875001	472375000	0.211499		chr4	390625001	391125000	0.638091
chr3	472000001	472500000	0.327021		chr4	390750001	391250000	0.620173
chr3	472125001	472625000	0.24381		chr4	390875001	391375000	0.498867
chr3	494125001	494625000	0.17413		chr4	419875001	420375000	0.477726
chr3	494375001	494875000	0.254457		chr4	420000001	420500000	0.580013
chr3	505875001	506375000	0.174061		chr4	420125001	420625000	0.587004
chr3	506000001	506500000	0.228501		chr4	420250001	420750000	0.561692
chr3	506125001	506625000	0.344359		chr4	420375001	420875000	0.552287
chr3	506250001	506750000	0.369432		chr4	420500001	421000000	0.563918
chr3	506375001	506875000	0.325492		chr4	420625001	421125000	0.580006
chr3	506500001	507000000	0.246414		chr4	420750001	421250000	0.507636
chr3	518250001	518750000	0.213916		chr4	420875001	421375000	0.409854
chr3	518375001	518875000	0.220478		chr4	422125001	422625000	0.440602
chr3	518500001	519000000	0.205455		chr4	423000001	423500000	0.446214
chr3	530375001	530875000	0.174395		chr4	423125001	423625000	0.576624
chr3	530500001	531000000	0.215137		chr4	423250001	423750000	0.619489
chr3	530625001	531125000	0.240827		chr4	423375001	423875000	0.788245
chr3	539625001	540125000	0.179503		chr4	423500001	424000000	0.721278
chr3	539750001	540250000	0.175874		chr4	423625001	424125000	0.716849
chr3	539875001	540375000	0.183042		chr4	423750001	424250000	0.699445
chr3	562875001	563375000	0.184982		chr4	423875001	424375000	0.688015
chr3	596625001	597125000	0.176091		chr4	424125001	424625000	0.664842
chr3	596750001	597250000	0.176491		chr4	424250001	424750000	0.700979
chr3	597625001	598125000	0.184748		chr4	424375001	424875000	0.664622
chr3	597750001	598250000	0.1925		chr4	424500001	425000000	0.567193
chr3	597875001	598375000	0.200701		chr4	424750001	425250000	0.574178
chr3	598000001	598500000	0.181942		chr4	424875001	425375000	0.597665
chr3	644250001	644750000	0.173255		chr4	425000001	425500000	0.673411
chr3	644375001	644875000	0.179015		chr4	425125001	425625000	0.682443
chr3	644500001	645000000	0.188612		chr4	425250001	425750000	0.656052
chr3	644625001	645125000	0.193344		chr4	425375001	425875000	0.492615
chr3	644750001	645250000	0.203235		chr4	425875001	426375000	0.477876
chr3	644875001	645375000	0.277961		chr4	426000001	426500000	0.561954
chr3	647750001	648250000	0.280553		chr4	426125001	426625000	0.636996
chr3	647875001	648375000	0.313315		chr4	426250001	426750000	0.638823
chr3	648000001	648500000	0.213176		chr4	426375001	426875000	0.681669
chr3	655625001	656125000	0.176391		chr4	426500001	427000000	0.703792
chr3	655750001	656250000	0.227189		chr4	426625001	427125000	0.769298
chr3	655875001	656375000	0.249631		chr4	426750001	427250000	0.773233
chr3	656000001	656500000	0.244479		chr4	426875001	427375000	0.686616
chr3	667250001	667750000	0.17655		chr4	427000001	427500000	0.636166
chr3	670250001	670750000	0.183505		chr4	427125001	427625000	0.546724
chr3	670375001	670875000	0.204087		chr4	427250001	427750000	0.511443
chr3	670500001	671000000	0.230168		chr4	427375001	427875000	0.478475
chr3	670625001	671125000	0.238637		chr4	427500001	428000000	0.419185
chr3	682250001	682750000	0.221753		chr4	427750001	428250000	0.484695
chr3	682375001	682875000	0.202713		chr4	427875001	428375000	0.516875
chr3	752625001	753125000	0.266894		chr4	428000001	428500000	0.537836
chr3	761250001	761750000	0.201771		chr4	428125001	428625000	0.536242
chr3	761375001	761875000	0.281341		chr4	428250001	428750000	0.489997
chr3	761500001	762000000	0.282977		chr4	428375001	428875000	0.446215
chr3	761625001	762125000	0.21342		chr4	428500001	429000000	0.430769
chr3	761750001	762250000	0.188985		chr4	428625001	429125000	0.428473
chr3	761875001	762375000	0.179504		chr4	428750001	429250000	0.441671
chr3	762125001	762625000	0.320682		chr4	428875001	429375000	0.447829
chr3	762250001	762750000	0.349345		chr4	429000001	429500000	0.420064
chr3	762375001	762875000	0.318318		chr4	429375001	429875000	0.46359
chr3	762500001	763000000	0.25327		chr4	429500001	430000000	0.538413
chr3	764125001	764625000	0.173511		chr4	429625001	430125000	0.573155
chr3	814250001	814750000	0.243487		chr4	429750001	430250000	0.57837
chr3	814375001	814875000	0.25205		chr4	429875001	430375000	0.592093
chr3	814500001	815000000	0.213911		chr4	430375001	430875000	0.53478
chr3	846625001	847125000	0.182634		chr4	430500001	431000000	0.510568
chr3	849000001	849500000	0.194892		chr4	430625001	431125000	0.462768
[truncated: 2,837 more rows]

## Sheet: Table S9
Table S9 Genomic region with top 5% XP-CLR values
#Chr	BIN_START	BIN_END	XPCLR In the CG1		#Chr	BIN_START	BIN_END	XPCLR In the CG2
chr1	6059301	6109300	10.4936		chr1	9698328	9748327	13.7509
chr1	6539301	6589300	13.8882		chr1	115784040	115834039	14.6157
chr1	15819301	15869300	9.41919		chr1	184190505	184240504	16.7137
chr1	43934498	43984497	11.839		chr1	214032239	214082238	16.6432
chr1	46764498	46814497	9.46736		chr1	307638479	307688478	14.1466
chr1	136238902	136288901	8.23391		chr1	335970402	336020401	13.242
chr1	223973697	224023696	16.0295		chr1	507636148	507686147	22.7264
chr1	295343173	295393172	15.9716		chr1	575493062	575563061	25.2025
chr1	350068358	350118357	8.09492		chr1	756140393	756200392	33.9089
chr1	372328358	372378357	26.951		chr1	779590393	779640392	14.3764
chr1	398519749	398569748	10.6013		chr1	948306525	948356524	11.8624
chr1	575509085	575559084	14.8695		chr1	965566525	965616524	25.3014
chr1	684107474	684157473	26.8109		chr1	1031453843	1031503842	21.4602
chr1	772265431	772315430	8.56127		chr1	1186300936	1186350935	32.5269
chr1	825922470	825972469	7.35365		chr1	1209519426	1209579425	34.9322
chr1	895704389	895754388	13.3686		chr1	1239678011	1239728010	12.0851
chr1	997688821	997738820	8.24381		chr1	1280571669	1280621668	21.9681
chr1	1021379677	1021429676	19.3894		chr1	1296361669	1296411668	13.7821
chr2	122692129	122752128	28.1326		chr2	122700614	122760613	51.6389
chr2	125312129	125362128	10.9647		chr2	125270614	125360613	28.2661
chr2	130312129	130382128	115.76		chr2	130320846	130390845	160.711
chr2	132482129	132532128	8.19785		chr2	133260846	133310845	17.0271
chr2	133262129	133332128	74.2496		chr2	186019444	186069443	12.7312
chr2	142521849	142581848	17.313		chr2	187859444	187909443	19.698
chr2	185250823	185330822	102.008		chr2	243844177	243894176	24.5795
chr2	185430823	185490822	36.0341		chr2	426032873	426082872	20.8546
chr2	187850823	187910822	37.5621		chr2	426912873	426962872	14.1501
chr2	206790823	206840822	7.60524		chr2	510591870	510641869	11.7476
chr2	243857104	243907103	7.63032		chr2	530342952	530392951	20.7059
chr2	277331289	277391288	21.1849		chr2	536892952	536942951	14.7656
chr2	369371223	369421222	7.62284		chr2	581840203	581890202	13.0059
chr2	428729326	428779325	8.81718		chr2	724667858	724717857	13.9262
chr2	516508930	516558929	8.61167		chr2	770541525	770601524	40.6367
chr2	720420063	720470062	14.1937		chr2	785891525	785941524	23.9017
chr2	724660063	724720062	16.3223		chr2	786851525	786901524	32.5766
chr2	932202665	932252664	8.61427		chr2	971143094	971193093	11.8949
chr2	1057466417	1057516416	7.4734		chr2	988043094	988093093	12.1804
chr2	1070246417	1070296416	8.67787		chr2	1069129375	1069179374	21.4564
chr2	1081081588	1081131587	15.9822		chr2	1104004801	1104054800	13.1865
chr2	1160769389	1160829388	56.5541		chr2	1289854585	1289904584	12.7481
chr2	1209236956	1209286955	27.1143		chr2	1427145339	1427195338	13.0632
chr2	1249771869	1249821868	8.56958		chr2	1459429286	1459479285	11.7863
chr2	1255561869	1255621868	28.9645		chr2	1690310409	1690360408	15.6033
chr2	1299926700	1299976699	7.87803		chr2	1798466968	1798516967	11.7332
chr2	1304846700	1304896699	14.7618		chr2	1810326968	1810376967	13.1181
chr2	1319676700	1319726699	8.68394		chr2	2038153417	2038203416	13.0433
chr2	1427138173	1427188172	8.68557		chr3	19814766	19864765	15.369
chr2	1661277638	1661327637	8.95053		chr3	120157887	120207886	12.5062
chr2	1672597638	1672647637	12.3851		chr3	120567887	120617886	37.4139
chr2	1685941381	1686021380	18.5946		chr3	291500751	291550750	41.3668
chr2	1849243463	1849293462	14.1524		chr3	405677351	405727350	21.3081
chr2	1895532550	1895582549	8.56575		chr3	511314686	511364685	20.2776
chr2	1915472550	1915532549	20.8496		chr3	520623718	520673717	11.961
chr3	107817366	107867365	13.7644		chr3	528693718	528743717	14.047
chr3	189383479	189433478	9.958		chr3	638763417	638813416	13.9633
chr3	375604010	375654009	19.394		chr3	639113417	639203416	62.798
chr3	417873058	417923057	12.3707		chr3	639953417	640003416	34.9422
chr3	437160914	437210913	9.50811		chr3	643023417	643123416	586.457
chr3	477710955	477760954	10.6566		chr3	646343417	646393416	15.6393
chr3	511316741	511366740	11.3896		chr3	647573417	647623416	21.1178
chr3	630012264	630062263	10.3174		chr3	648233417	648303416	43.5677
chr3	633002264	633052263	24.384		chr3	648523417	648583416	59.4018
chr3	635862264	635962263	127.019		chr3	648603417	648653416	34.0598
chr3	638762264	638812263	59.8779		chr3	660767913	660867912	142.888
chr3	639972264	640022263	23.3392		chr3	666547913	666597912	21.5151
chr3	643012264	643122263	442.269		chr3	669537913	669597912	161.011
chr3	644921201	644991200	56.7637		chr3	669907913	669957912	22.9844
chr3	646371201	646421200	10.2663		chr3	679277913	679327912	12.8068
chr3	648231201	648291200	61.5552		chr3	1155816653	1155866652	23.3315
chr3	648491201	648651200	608.76		chr3	1179570328	1179630327	41.1694
chr3	657111201	657181200	29.2326		chr3	1181550328	1181610327	25.9465
chr3	660811201	660861200	18.6555		chr3	1184220328	1184270327	11.8817
chr3	661721201	661781200	30.9899		chr3	1220765498	1220815497	16.8478
chr3	665701201	665751200	15.5858		chr3	1365028060	1365098059	26.6867
chr3	665881201	665941200	23.0787		chr3	1398677965	1398727964	13.0576
chr3	677831201	677881200	17.6087		chr4	15647656	15697655	15.7481
chr3	679911201	679961200	42.1807		chr4	31767656	31827655	34.3202
chr3	764915632	764965631	16.0218		chr4	173619457	173679456	39.9899
chr3	782705591	782765590	27.9622		chr4	174779457	174829456	21.2676
chr3	807428361	807478360	25.5649		chr4	196999457	197069456	83.2116
chr3	866327348	866387347	21.2753		chr4	442183230	442233229	14.7412
chr3	939038109	939088108	9.45944		chr4	547095382	547155381	54.3245
chr3	1017721410	1017791409	29.652		chr4	548415382	548475381	55.8392
chr3	1155818870	1155868869	7.52479		chr4	628993114	629043113	19.8228
chr3	1179568870	1179618869	11.9804		chr4	666752944	666802943	29.8664
chr3	1181581647	1181631646	11.311		chr4	733586672	733636671	11.9539
chr3	1278381022	1278431021	20.126		chr4	733916672	733976671	35.9531
chr4	88009220	88059219	10.0894		chr4	786965252	787015251	23.5952
chr4	89039220	89089219	11.7323		chr4	878916533	878976532	27.4256
chr4	369578372	369628371	20.3952		chr4	1003988018	1004038017	34.5122
chr4	547311196	547381195	34.8141		chr4	1008078018	1008128017	21.3528
chr4	747009222	747079221	16.8499		chr4	1013038018	1013088017	11.6828
chr4	927704472	927774471	21.3743		chr4	1020428018	1020478017	14.0403
chr4	965631668	965691667	48.9904		chr4	1297203447	1297253446	11.6408
chr4	1227073906	1227123905	21.3732		chr4	1342827002	1342877001	15.7933
chr4	1236803906	1236853905	11.82		chr4	1409115877	1409165876	11.8868
chr4	1260073906	1260123905	8.4567		chr4	1464777875	1464827874	14.8426
chr4	1271486049	1271536048	11.1564		chr4	1587247835	1587297834	19.5022
chr4	1304180706	1304230705	8.66856		chr4	1754854083	1754904082	21.3747
chr4	1409103830	1409163829	20.8141		chr4	1829374353	1829424352	17.5026
chr4	1510449393	1510499392	11.0711		chr5	53116837	53166836	11.635
chr4	1555143347	1555193346	7.52176		chr5	54426837	54476836	14.6055
chr4	1571683347	1571733346	12.1844		chr5	62816837	62866836	14.2482
chr4	1741756596	1741806595	12.4601		chr5	125246071	125316070	45.5559
chr5	60155794	60205793	30.7904		chr5	153494740	153544739	23.0677
chr5	124931527	124981526	8.6761		chr5	166373399	166423398	20.877
chr5	252931854	252981853	20.2158		chr5	179703399	179763398	26.2615
chr5	359403919	359453918	7.42992		chr5	448110225	448160224	20.7539
chr5	554222966	554272965	10.0009		chr5	452220225	452270224	12.127
chr5	914531994	914581993	9.00891		chr5	496865984	496915983	21.052
chr5	986203408	986263407	20.0356		chr5	500975984	501025983	32.6065
chr5	1077074851	1077134850	22.1746		chr5	533269171	533319170	16.0575
chr5	1285146660	1285216659	27.8112		chr5	555349171	555399170	15.6175
chr5	1463061102	1463121101	30.9776		chr5	579052072	579102071	19.1976
chr5	1499408206	1499468205	76.4795		chr5	602901527	602951526	21.6042
chr5	1620937481	1620997480	16.4339		chr5	1012868740	1012918739	13.2476
chr5	1660355492	1660405491	9.57616		chr5	1257625364	1257685363	35.7469
chr6	163722800	163772799	9.56542		chr5	1375921286	1375971285	12.9746
chr6	407262360	407312359	10.4135		chr5	1546034275	1546084274	23.3459
chr6	432492360	432542359	7.53025		chr5	1620946136	1620996135	12.3886
chr6	610913693	610963692	8.0632		chr6	36423600	36473599	38.9884
chr6	628600653	628650652	7.5422		chr6	174596991	174646990	21.2063
chr6	650180653	650230652	7.63252		chr6	212766991	212826990	24.8677
chr6	769990939	770040938	8.21232		chr6	339815251	339865250	26.6343
chr6	922420322	922470321	9.27191		chr6	407259195	407309194	18.6206
chr6	927370322	927420321	11.6523		chr6	484744443	484794442	22.6867
chr6	1244985496	1245035495	9.29736		chr6	760083923	760133922	12.2577
chr6	1482725379	1482775378	8.76574		chr6	795407307	795467306	23.8927
chr6	1536588601	1536638600	13.7561		chr6	815787307	815837306	19.0335
chr6	1870182626	1870232625	13.4008		chr6	827722080	827772079	11.8888
chr6	1883432626	1883482625	10.5022		chr6	988894509	988944508	18.3003
chr6	1962673585	1962723584	7.67296		chr6	1017311245	1017361244	19.0295
chr6	1977353585	1977413584	29.5992		chr6	1102867745	1102917744	22.2337
chr7	52935686	52985685	7.59524		chr6	1843796103	1843846102	13.8666
chr7	259023039	259073038	13.2937		chr6	1865701592	1865751591	16.3929
chr7	321726376	321776375	9.49868		chr6	1882891592	1882941591	16.2876
chr7	356966376	357026375	29.7053		chr6	1883431592	1883481591	12.3556
chr7	635476691	635526690	18.8522		chr6	1994384466	1994434465	27.2386
chr7	707549175	707609174	21.4051		chr6	2018144466	2018194465	13.9486
chr7	878364882	878434881	84.0996		chr7	95455686	95505685	16.0624
chr7	947755876	947805875	15.3931		chr7	112496202	112546201	13.6869
chr7	1008613037	1008663036	14.9405		chr7	167547702	167607701	30.2526
chr7	1043574864	1043624863	7.79007		chr7	202147336	202197335	13.2924
chr7	1149170301	1149220300	7.36712		chr7	295373975	295423974	19.668
chr7	1256779494	1256829493	8.83872		chr7	315413959	315463958	17.4509
chr7	1295628319	1295678318	7.47143		chr7	614036013	614086012	12.1717
chr7	1301135038	1301185037	10.2771		chr7	614526013	614576012	13.4299
chr7	1333335038	1333395037	29.5834		chr7	647642051	647702050	25.717
chr7	1500914146	1500964145	18.42		chr7	673606397	673666396	24.4566
chr7	1635283063	1635333062	9.01162		chr7	707552362	707602361	24.5132
chr7	1710108992	1710158991	8.12724		chr7	826609999	826659998	11.6044
chr7	1734750666	1734800665	8.38506		chr7	1008613133	1008663132	14.9144
chr7	1748450666	1748500665	25.6985		chr7	1118490447	1118540446	17.0396
chr7	1790167991	1790217990	11.7775		chr7	1202686981	1202736980	11.8321
chr7	1930090936	1930140935	8.34596		chr7	1291084935	1291144934	44.3772
chr7	2033591301	2033641300	10.0562		chr7	1313354007	1313404006	14.6904
chr7	2052211301	2052261300	9.7285		chr7	1406902582	1406952581	12.3073
chr8	148196231	148246230	8.09648		chr7	1490022594	1490072593	12.4167
chr8	308126196	308176195	17.1177		chr7	1526680027	1526730026	11.563
chr8	482992542	483042541	8.41333		chr7	1607719145	1607769144	23.9074
chr8	504502542	504552541	7.44724		chr7	1635302791	1635352790	16.9128
chr8	527460795	527510794	8.5017		chr7	1706748305	1706798304	15.0035
chr8	609410526	609460525	12.4648		chr7	1808745037	1808795036	14.5857
chr8	634380526	634430525	11.888		chr7	1809935037	1809985036	18.2363
chr8	697366530	697416529	8.20185		chr7	1926915527	1926965526	12.6383
chr8	842627908	842677907	16.5682		chr7	2052217638	2052267637	12.3544
chr8	858948269	858998268	9.00251		chr7	2064887638	2064957637	52.4434
chr8	962029781	962099780	25.0855		chr8	27620906	27670905	12.1377
chr8	968439781	968489780	8.96397		chr8	208860020	208910019	37.4434
chr8	1001213717	1001263716	8.2858		chr8	316695195	316745194	13.6102
chr8	1024210858	1024260857	7.78919		chr8	363500531	363550530	12.1401
chr8	1050984693	1051034692	10.5427		chr8	634849070	634899069	14.0631
chr8	1132447360	1132507359	25.1981		chr8	657455164	657505163	14.7709
chr8	1165103082	1165163081	36.9589		chr8	709275917	709325916	13.5133
chr8	1166913082	1166963081	14.5717		chr8	772339399	772389398	14.8592
chr8	1301048468	1301118467	60.7875		chr8	842623624	842673623	37.8197
chr8	1316348468	1316398467	15.1877		chr8	843243624	843293623	15.08
chr8	1463359012	1463409011	8.30231		chr8	1001201186	1001251185	11.8016
chr8	1519079456	1519129455	7.95112		chr8	1019301186	1019351185	14.3261
chr8	1597746448	1597796447	12.6658		chr8	1024211186	1024271185	40.8208
scaffold10394	205250	255249	10.107		chr8	1223513366	1223563365	30.2095
scaffold17354	120	60119	19.7301		chr8	1378241432	1378291431	13.4777
scaffold17791	832	50831	8.66437		chr8	1519062164	1519142163	26.3006
scaffold20019	5861	55860	12.3065		chr8	1545478819	1545538818	29.4731
scaffold22540	38909	88908	9.15375		chr8	1597737617	1597787616	15.1298
scaffold27058	54786	104785	13.9342		scaffold10394	211755	261754	14.0005
scaffold30949	91780	141779	9.03059		scaffold12394	10186	60185	27.6773
scaffold33124	6121	56120	9.10952		scaffold14537	643	50642	12.3953
scaffold6122	37102	87101	17.2563		scaffold15441	55026	105025	12.3145
scaffold8366	3189	53188	11.5887		scaffold22886	18502	78501	47.8307
scaffold8389	37146	87145	9.96182		scaffold22933	283492	333491	11.7369
scaffold9253	52971	102970	8.8495		scaffold24831	60665	110664	11.7835
					scaffold29797	79457	129456	15.0113
					scaffold32909	173491	223490	18.1627
					scaffold446	6470	56469	16.0416
					scaffold6408	66324	126323	34.4016

## Sheet: Table S10
Table S10 Genes located in the sweep region of CG1 and CG2
Genes in the sweeps of CG1	Methods detected			Genes in the sweeps of CG2	Methods detected
Asa0G00270.1	PBS, θπ ratio			Asa0G00545.1	PBS, θπ ratio
Asa0G00457.1	PBS, θπ ratio			Asa0G00595.1	PBS, θπ ratio
Asa0G01044.1	PBS, θπ ratio			Asa0G00596.1	PBS, θπ ratio
Asa0G01069.1	PBS, θπ ratio			Asa0G00621.1	PBS, θπ ratio
Asa0G01070.1	PBS, θπ ratio			Asa0G00842.1	PBS, θπ ratio
Asa0G01088.1	PBS, θπ ratio			Asa0G00922.1	PBS, θπ ratio
Asa0G01356.1	PBS, θπ ratio			Asa0G01153.1	PBS, θπ ratio
Asa0G01357.1	PBS, θπ ratio			Asa0G01212.1	PBS, θπ ratio
Asa0G01536.1	PBS, θπ ratio			Asa0G01434.1	PBS, θπ ratio
Asa0G01537.1	PBS, θπ ratio			Asa0G01991.1	PBS, θπ ratio
Asa0G01538.1	PBS, θπ ratio			Asa0G01992.1	PBS, θπ ratio
Asa0G01574.1	PBS, θπ ratio			Asa0G02192.1	PBS, θπ ratio
Asa0G01780.1	PBS, θπ ratio			Asa0G02287.1	PBS, θπ ratio
Asa0G01781.1	PBS, θπ ratio			Asa0G02587.1	PBS, θπ ratio
Asa0G02465.1	PBS, θπ ratio			Asa0G02588.1	PBS, θπ ratio
Asa0G02626.1	PBS, θπ ratio			Asa0G02589.1	PBS, θπ ratio
Asa0G02685.1	PBS, θπ ratio			Asa0G02634.1	PBS, θπ ratio
Asa0G02686.1	PBS, θπ ratio			Asa0G02635.1	PBS, θπ ratio
Asa0G02689.1	PBS, θπ ratio			Asa0G02982.1	PBS, θπ ratio
Asa0G02690.1	PBS, θπ ratio			Asa0G03815.1	PBS, θπ ratio
Asa0G02691.1	PBS, θπ ratio			Asa0G03935.1	PBS, θπ ratio
Asa0G02779.1	PBS, θπ ratio			Asa0G03937.1	PBS, θπ ratio
Asa0G02787.1	PBS, θπ ratio			Asa0G03938.1	PBS, θπ ratio
Asa0G02798.1	PBS, θπ ratio			Asa0G03993.1	PBS, θπ ratio
Asa0G02799.1	PBS, θπ ratio			Asa0G03994.1	PBS, θπ ratio
Asa0G02839.1	PBS, θπ ratio			Asa0G03995.1	PBS, θπ ratio
Asa0G02919.1	PBS, θπ ratio			Asa0G04190.1	PBS, θπ ratio
Asa0G02920.1	PBS, θπ ratio			Asa0G04382.1	PBS, θπ ratio
Asa0G03055.1	PBS, θπ ratio			Asa0G04383.1	PBS, θπ ratio
Asa0G03475.1	PBS, θπ ratio			Asa0G04555.1	PBS, θπ ratio
Asa0G03476.1	PBS, θπ ratio			Asa0G04600.1	PBS, θπ ratio
Asa0G03477.1	PBS, θπ ratio			Asa0G04702.1	PBS, θπ ratio
Asa0G03478.1	PBS, θπ ratio			Asa0G05326.1	PBS, θπ ratio
Asa0G03717.1	PBS, θπ ratio			Asa0G05753.1	PBS, θπ ratio
Asa0G03863.1	PBS, θπ ratio			Asa0G05754.1	PBS, θπ ratio
Asa0G04337.1	PBS, θπ ratio			Asa0G05818.1	PBS, θπ ratio
Asa0G04338.1	PBS, θπ ratio			Asa0G05819.1	PBS, θπ ratio
Asa0G04380.1	PBS, θπ ratio			Asa0G05820.1	PBS, θπ ratio
Asa0G04594.1	PBS, θπ ratio			Asa0G05821.1	PBS, θπ ratio
Asa0G04595.1	PBS, θπ ratio			Asa0G05822.1	PBS, θπ ratio
Asa0G04632.1	PBS, θπ ratio			Asa0G05823.1	PBS, θπ ratio
Asa0G04633.1	PBS, θπ ratio			Asa1G00426.1	PBS, θπ ratio
Asa0G04721.1	PBS, θπ ratio			Asa1G00427.1	PBS, θπ ratio
Asa0G04787.1	PBS, θπ ratio			Asa1G00428.1	PBS, θπ ratio
Asa0G04885.1	PBS, θπ ratio			Asa1G00429.1	PBS, θπ ratio
Asa0G04922.1	PBS, θπ ratio			Asa1G00430.1	PBS, θπ ratio
Asa0G04923.1	PBS, θπ ratio			Asa1G00431.1	PBS, θπ ratio
Asa0G04924.1	PBS, θπ ratio			Asa1G00435.1	PBS, θπ ratio
Asa0G05039.1	PBS, θπ ratio			Asa1G00436.1	PBS, θπ ratio
Asa0G05040.1	PBS, θπ ratio			Asa1G00437.1	PBS, θπ ratio
Asa0G05041.1	PBS, θπ ratio			Asa1G00438.1	PBS, θπ ratio
Asa0G05079.1	PBS, θπ ratio			Asa1G00439.1	PBS, θπ ratio
Asa0G05080.1	PBS, θπ ratio			Asa1G00440.1	PBS, θπ ratio
Asa0G05284.1	PBS, θπ ratio			Asa1G00441.1	PBS, θπ ratio
Asa0G05326.1	PBS, θπ ratio			Asa1G00445.1	PBS, θπ ratio
Asa0G05507.1	PBS, θπ ratio			Asa1G00446.1	PBS, θπ ratio
Asa0G05573.1	PBS, θπ ratio, XP-CLR			Asa1G00447.1	PBS, θπ ratio
Asa0G05574.1	PBS, θπ ratio			Asa1G00448.1	PBS, θπ ratio
Asa0G05729.1	PBS, θπ ratio			Asa1G00449.1	PBS, θπ ratio
Asa0G05730.1	PBS, θπ ratio			Asa1G00452.1	PBS, θπ ratio
Asa0G05731.1	PBS, θπ ratio			Asa1G00453.1	PBS, θπ ratio
Asa1G00108.1	PBS, θπ ratio			Asa1G00454.1	PBS, θπ ratio
Asa1G01322.1	PBS, θπ ratio			Asa1G00455.1	PBS, θπ ratio
Asa1G01323.1	PBS, θπ ratio			Asa1G00456.1	PBS, θπ ratio
Asa1G01793.1	PBS, θπ ratio			Asa1G00457.1	PBS, θπ ratio
Asa1G01881.1	PBS, θπ ratio			Asa1G00458.1	PBS, θπ ratio
Asa1G01882.1	PBS, θπ ratio			Asa1G00706.1	PBS, θπ ratio
Asa1G01883.1	PBS, θπ ratio			Asa1G00718.1	PBS, θπ ratio
Asa1G02121.1	PBS, θπ ratio			Asa1G00719.1	PBS, θπ ratio
Asa1G02122.1	PBS, θπ ratio			Asa1G00720.1	PBS, θπ ratio
Asa1G02123.1	PBS, θπ ratio			Asa1G00721.1	PBS, θπ ratio
Asa1G03232.1	PBS, θπ ratio			Asa1G00722.1	PBS, θπ ratio
Asa1G03282.1	PBS, θπ ratio			Asa1G00723.1	PBS, θπ ratio
Asa1G03283.1	PBS, θπ ratio			Asa1G00858.1	PBS, θπ ratio
Asa1G03284.1	PBS, θπ ratio			Asa1G00859.1	PBS, θπ ratio
Asa1G03310.1	PBS, θπ ratio			Asa1G00860.1	PBS, θπ ratio
Asa1G03311.1	PBS, θπ ratio			Asa1G00869.1	PBS, θπ ratio
Asa1G03975.1	PBS, θπ ratio			Asa1G00870.1	PBS, θπ ratio
Asa1G04114.1	PBS, θπ ratio			Asa1G01017.1	PBS, θπ ratio
Asa1G04179.1	PBS, θπ ratio			Asa1G01043.1	PBS, θπ ratio
Asa1G04180.1	PBS, θπ ratio			Asa1G01540.1	PBS, θπ ratio
Asa1G04191.1	PBS, θπ ratio			Asa1G01541.1	PBS, θπ ratio
Asa1G04192.1	PBS, θπ ratio			Asa1G01542.1	PBS, θπ ratio
Asa1G04193.1	PBS, θπ ratio			Asa1G01543.1	PBS, θπ ratio
Asa1G04194.1	PBS, θπ ratio			Asa1G01565.1	PBS, θπ ratio
Asa1G04253.1	PBS, θπ ratio			Asa1G01566.1	PBS, θπ ratio
Asa1G04392.1	PBS, θπ ratio			Asa1G01567.1	PBS, θπ ratio
Asa1G04393.1	PBS, θπ ratio			Asa1G01569.1	PBS, θπ ratio
Asa1G04394.1	PBS, θπ ratio			Asa1G01570.1	PBS, θπ ratio
Asa1G04430.1	PBS, θπ ratio			Asa1G01667.1	PBS, θπ ratio
Asa1G04431.1	PBS, θπ ratio			Asa1G01668.1	PBS, θπ ratio
Asa1G04432.1	PBS, θπ ratio			Asa1G01669.1	PBS, θπ ratio
Asa1G04448.1	PBS, θπ ratio			Asa1G01670.1	PBS, θπ ratio
Asa1G04449.1	PBS, θπ ratio			Asa1G01717.1	PBS, θπ ratio
Asa1G04450.1	PBS, θπ ratio			Asa1G01718.1	PBS, θπ ratio
Asa1G04451.1	PBS, θπ ratio			Asa1G01719.1	PBS, θπ ratio
Asa1G04523.1	PBS, θπ ratio			Asa1G01720.1	PBS, θπ ratio
Asa1G04524.1	PBS, θπ ratio			Asa1G01721.1	PBS, θπ ratio
Asa1G04525.1	PBS, θπ ratio			Asa1G01722.1	PBS, θπ ratio
Asa1G04570.1	PBS, θπ ratio			Asa1G01723.1	PBS, θπ ratio
Asa1G04571.1	PBS, θπ ratio			Asa1G01755.1	PBS, θπ ratio
Asa1G04631.1	PBS, θπ ratio			Asa1G01756.1	PBS, θπ ratio
Asa1G04632.1	PBS, θπ ratio			Asa1G01760.1	PBS, θπ ratio
Asa1G04633.1	PBS, θπ ratio			Asa1G01761.1	PBS, θπ ratio
Asa1G04656.1	PBS, θπ ratio			Asa1G01762.1	PBS, θπ ratio
Asa1G04657.1	PBS, θπ ratio			Asa1G01789.1	PBS, θπ ratio
Asa1G04658.1	PBS, θπ ratio			Asa1G01790.1	PBS, θπ ratio
Asa1G04849.1	PBS, θπ ratio			Asa1G01791.1	PBS, θπ ratio
Asa1G04850.1	PBS, θπ ratio			Asa1G02041.1	PBS, θπ ratio
Asa1G04851.1	PBS, θπ ratio			Asa1G02042.1	PBS, θπ ratio
Asa1G04852.1	PBS, θπ ratio			Asa1G02043.1	PBS, θπ ratio
Asa1G04926.1	PBS, θπ ratio			Asa1G02044.1	PBS, θπ ratio
Asa2G00043.1	PBS, θπ ratio			Asa1G02045.1	PBS, θπ ratio
Asa2G00058.1	PBS, θπ ratio			Asa1G02046.1	PBS, θπ ratio
Asa2G00059.1	PBS, θπ ratio			Asa1G02071.1	PBS, θπ ratio
Asa2G00169.1	PBS, θπ ratio			Asa1G02080.1	PBS, θπ ratio
Asa2G00170.1	PBS, θπ ratio			Asa1G02081.1	PBS, θπ ratio
Asa2G00171.1	PBS, θπ ratio			Asa1G02082.1	PBS, θπ ratio
Asa2G00181.1	PBS, θπ ratio			Asa1G02083.1	PBS, θπ ratio
Asa2G00182.1	PBS, θπ ratio			Asa1G02084.1	PBS, θπ ratio
Asa2G00183.1	PBS, θπ ratio			Asa1G02086.1	PBS, θπ ratio
Asa2G00188.1	PBS, θπ ratio			Asa1G02087.1	PBS, θπ ratio
Asa2G00189.1	PBS, θπ ratio			Asa1G02088.1	PBS, θπ ratio
Asa2G00190.1	PBS, θπ ratio			Asa1G02089.1	PBS, θπ ratio
Asa2G00191.1	PBS, θπ ratio			Asa1G02090.1	PBS, θπ ratio
Asa2G00200.1	PBS, θπ ratio			Asa1G02091.1	PBS, θπ ratio
Asa2G00205.1	PBS, θπ ratio			Asa1G02092.1	PBS, θπ ratio
Asa2G00206.1	PBS, θπ ratio			Asa1G02093.1	PBS, θπ ratio
Asa2G00218.1	PBS, θπ ratio			Asa1G02094.1	PBS, θπ ratio
Asa2G00219.1	PBS, θπ ratio			Asa1G02095.1	PBS, θπ ratio
Asa2G00220.1	PBS, θπ ratio			Asa1G02096.1	PBS, θπ ratio
Asa2G00222.1	PBS, θπ ratio			Asa1G02097.1	PBS, θπ ratio
Asa2G00223.1	PBS, θπ ratio			Asa1G02098.1	PBS, θπ ratio
Asa2G00224.1	PBS, θπ ratio			Asa1G02099.1	PBS, θπ ratio
Asa2G00225.1	PBS, θπ ratio			Asa1G02100.1	PBS, θπ ratio
Asa2G00226.1	PBS, θπ ratio			Asa1G02115.1	PBS, θπ ratio
Asa2G00227.1	PBS, θπ ratio			Asa1G02116.1	PBS, θπ ratio
Asa2G00228.1	PBS, θπ ratio			Asa1G02117.1	PBS, θπ ratio
Asa2G00229.1	PBS, θπ ratio			Asa1G02120.1	PBS, θπ ratio
Asa2G00230.1	PBS, θπ ratio			Asa1G02121.1	PBS, θπ ratio
Asa2G00231.1	PBS, θπ ratio			Asa1G02122.1	PBS, θπ ratio
Asa2G00232.1	PBS, θπ ratio			Asa1G02123.1	PBS, θπ ratio
Asa2G00233.1	PBS, θπ ratio			Asa1G02138.1	PBS, θπ ratio
Asa2G00234.1	PBS, θπ ratio			Asa1G02501.1	PBS, θπ ratio
Asa2G00235.1	PBS, θπ ratio			Asa1G02502.1	PBS, θπ ratio
Asa2G00236.1	PBS, θπ ratio			Asa1G02503.1	PBS, θπ ratio
Asa2G00237.1	PBS, θπ ratio			Asa1G02504.1	PBS, θπ ratio
Asa2G00244.1	PBS, θπ ratio			Asa1G02505.1	PBS, θπ ratio
Asa2G00245.1	PBS, θπ ratio			Asa1G02506.1	PBS, θπ ratio
Asa2G00246.1	PBS, θπ ratio			Asa1G02507.1	PBS, θπ ratio
Asa2G00247.1	PBS, θπ ratio			Asa1G02508.1	PBS, θπ ratio
Asa2G00248.1	PBS, θπ ratio			Asa1G02515.1	PBS, θπ ratio
Asa2G00249.1	PBS, θπ ratio			Asa1G02516.1	PBS, θπ ratio
Asa2G00250.1	PBS, θπ ratio			Asa1G02517.1	PBS, θπ ratio
Asa2G00251.1	PBS, θπ ratio			Asa1G02518.1	PBS, θπ ratio
Asa2G00252.1	PBS, θπ ratio			Asa1G02519.1	PBS, θπ ratio
Asa2G00253.1	PBS, θπ ratio			Asa1G02520.1	PBS, θπ ratio
Asa2G00256.1	PBS, θπ ratio			Asa1G02525.1	PBS, θπ ratio
Asa2G00257.1	PBS, θπ ratio			Asa1G02528.1	PBS, θπ ratio
Asa2G00258.1	PBS, θπ ratio			Asa1G02529.1	PBS, θπ ratio
Asa2G00259.1	PBS, θπ ratio			Asa1G02533.1	PBS, θπ ratio
Asa2G00260.1	PBS, θπ ratio			Asa1G02534.1	PBS, θπ ratio
Asa2G00261.1	PBS, θπ ratio			Asa1G02535.1	PBS, θπ ratio
Asa2G00262.1	PBS, θπ ratio			Asa1G02536.1	PBS, θπ ratio
Asa2G00265.1	PBS, θπ ratio			Asa1G02537.1	PBS, θπ ratio
Asa2G00266.1	PBS, θπ ratio			Asa1G02538.1	PBS, θπ ratio
Asa2G00267.1	PBS, θπ ratio			Asa1G02539.1	PBS, θπ ratio
Asa2G00268.1	PBS, θπ ratio			Asa1G02540.1	PBS, θπ ratio
Asa2G00269.1	PBS, θπ ratio			Asa1G02541.1	PBS, θπ ratio
Asa2G00283.1	PBS, θπ ratio			Asa1G02549.1	PBS, θπ ratio
Asa2G00308.1	PBS, θπ ratio			Asa1G02550.1	PBS, θπ ratio
Asa2G00309.1	PBS, θπ ratio			Asa1G02551.1	PBS, θπ ratio
Asa2G00310.1	PBS, θπ ratio			Asa1G02552.1	PBS, θπ ratio
Asa2G00357.1	PBS, θπ ratio			Asa1G02553.1	PBS, θπ ratio
Asa2G00358.1	PBS, θπ ratio			Asa1G02639.1	PBS, θπ ratio
Asa2G00359.1	PBS, θπ ratio			Asa1G02640.1	PBS, θπ ratio
Asa2G00360.1	PBS, θπ ratio			Asa1G02708.1	PBS, θπ ratio
Asa2G00361.1	PBS, θπ ratio			Asa1G02709.1	PBS, θπ ratio
Asa2G00362.1	PBS, θπ ratio			Asa1G02710.1	PBS, θπ ratio
Asa2G00363.1	PBS, θπ ratio			Asa1G02711.1	PBS, θπ ratio
Asa2G00370.1	PBS, θπ ratio			Asa1G02712.1	PBS, θπ ratio
Asa2G00371.1	PBS, θπ ratio			Asa1G02713.1	PBS, θπ ratio
Asa2G00372.1	PBS, θπ ratio			Asa1G02714.1	PBS, θπ ratio
Asa2G00373.1	PBS, θπ ratio			Asa1G02715.1	PBS, θπ ratio
Asa2G00374.1	PBS, θπ ratio			Asa1G02720.1	PBS, θπ ratio
Asa2G00378.1	PBS, θπ ratio			Asa1G02721.1	PBS, θπ ratio
Asa2G00379.1	PBS, θπ ratio			Asa1G02722.1	PBS, θπ ratio
Asa2G00397.1	PBS, θπ ratio			Asa1G02723.1	PBS, θπ ratio
Asa2G00398.1	PBS, θπ ratio			Asa1G02725.1	PBS, θπ ratio
Asa2G00399.1	PBS, θπ ratio			Asa1G02726.1	PBS, θπ ratio
Asa2G00400.1	PBS, θπ ratio			Asa1G02727.1	PBS, θπ ratio
Asa2G00401.1	PBS, θπ ratio			Asa1G02728.1	PBS, θπ ratio
Asa2G00402.1	PBS, θπ ratio			Asa1G02729.1	PBS, θπ ratio
Asa2G00403.1	PBS, θπ ratio			Asa1G02730.1	PBS, θπ ratio
Asa2G00404.1	PBS, θπ ratio			Asa1G02731.1	PBS, θπ ratio
Asa2G00407.1	PBS, θπ ratio			Asa1G02732.1	PBS, θπ ratio
Asa2G00408.1	PBS, θπ ratio			Asa1G02733.1	PBS, θπ ratio
Asa2G00409.1	PBS, θπ ratio			Asa1G02734.1	PBS, θπ ratio
Asa2G00410.1	PBS, θπ ratio			Asa1G02739.1	PBS, θπ ratio
Asa2G00411.1	PBS, θπ ratio			Asa1G02740.1	PBS, θπ ratio
Asa2G00412.1	PBS, θπ ratio			Asa1G02741.1	PBS, θπ ratio
Asa2G00413.1	PBS, θπ ratio			Asa1G02871.1	PBS, θπ ratio
Asa2G00414.1	PBS, θπ ratio			Asa1G02872.1	PBS, θπ ratio
Asa2G00415.1	PBS, θπ ratio			Asa1G02873.1	PBS, θπ ratio
Asa2G00416.1	PBS, θπ ratio			Asa1G02876.1	PBS, θπ ratio
Asa2G00417.1	PBS, θπ ratio			Asa1G02877.1	PBS, θπ ratio
Asa2G00418.1	PBS, θπ ratio			Asa1G02878.1	PBS, θπ ratio
Asa2G00424.1	PBS, θπ ratio			Asa1G02879.1	PBS, θπ ratio
Asa2G00425.1	PBS, θπ ratio			Asa1G02880.1	PBS, θπ ratio
Asa2G00426.1	PBS, θπ ratio			Asa1G02881.1	PBS, θπ ratio
Asa2G00427.1	PBS, θπ ratio			Asa1G03975.1	PBS, θπ ratio
Asa2G00428.1	PBS, θπ ratio			Asa1G04177.1	PBS, θπ ratio
Asa2G00429.1	PBS, θπ ratio			Asa1G04178.1	PBS, θπ ratio
Asa2G00430.1	PBS, θπ ratio			Asa1G04179.1	PBS, θπ ratio
Asa2G00431.1	PBS, θπ ratio			Asa1G04180.1	PBS, θπ ratio
Asa2G00432.1	PBS, θπ ratio			Asa1G04181.1	PBS, θπ ratio
Asa2G00433.1	PBS, θπ ratio			Asa1G04182.1	PBS, θπ ratio
Asa2G00434.1	PBS, θπ ratio			Asa1G04183.1	PBS, θπ ratio
Asa2G00435.1	PBS, θπ ratio			Asa1G04184.1	PBS, θπ ratio
Asa2G00436.1	PBS, θπ ratio			Asa1G04185.1	PBS, θπ ratio
Asa2G00437.1	PBS, θπ ratio			Asa1G04186.1	PBS, θπ ratio
Asa2G00438.1	PBS, θπ ratio			Asa1G04188.1	PBS, θπ ratio
Asa2G00439.1	PBS, θπ ratio			Asa1G04189.1	PBS, θπ ratio
Asa2G00440.1	PBS, θπ ratio			Asa1G04190.1	PBS, θπ ratio
Asa2G00441.1	PBS, θπ ratio			Asa1G04191.1	PBS, θπ ratio
Asa2G00442.1	PBS, θπ ratio			Asa1G04192.1	PBS, θπ ratio
Asa2G00443.1	PBS, θπ ratio			Asa1G04193.1	PBS, θπ ratio
Asa2G00444.1	PBS, θπ ratio			Asa1G04194.1	PBS, θπ ratio
Asa2G00445.1	PBS, θπ ratio			Asa1G04195.1	PBS, θπ ratio
Asa2G00446.1	PBS, θπ ratio			Asa1G04676.1	PBS, θπ ratio
Asa2G00447.1	PBS, θπ ratio			Asa1G04677.1	PBS, θπ ratio
Asa2G00448.1	PBS, θπ ratio			Asa2G00320.1	PBS, θπ ratio
Asa2G00449.1	PBS, θπ ratio			Asa2G00659.1	PBS, θπ ratio
Asa2G00450.1	PBS, θπ ratio			Asa2G00707.1	PBS, θπ ratio
Asa2G00451.1	PBS, θπ ratio			Asa2G00708.1	PBS, θπ ratio
Asa2G00476.1	PBS, θπ ratio			Asa2G00709.1	PBS, θπ ratio
Asa2G00477.1	PBS, θπ ratio			Asa2G00710.1	PBS, θπ ratio
Asa2G00478.1	PBS, θπ ratio			Asa2G00711.1	PBS, θπ ratio
Asa2G00479.1	PBS, θπ ratio			Asa2G00712.1	PBS, θπ ratio
Asa2G00480.1	PBS, θπ ratio			Asa2G00713.1	PBS, θπ ratio
Asa2G00482.1	PBS, θπ ratio			Asa2G00714.1	PBS, θπ ratio
[truncated: 2,534 more rows]

[truncated: 10 more sheets: Table S11, Table S12, Table S13, Table S14, Table S15, Table S16, Table S17, Table S18, Table S19, Table S20]
